# Supplementary material for: Analysis of Salmonella enterica Serotype Paratyphi A Gene Expression in the Blood of Bacteremic Patients in Bangladesh
Source: PLoS Negl Trop Dis. 2010 Dec 7;4(12):e908. doi: 10.1371/journal.pntd.0000908 (PMC2998432; doi:10.1371/journal.pntd.0000908)
Supplement: Table S2 — S. Paratyphi A genes whose mRNA/cDNA was detected in the blood of infected humans in this study. (0.65 MB XLS) [file pntd.0000908.s002.xls]

## Sheet: DetectionListMAD10An8_20100326
id	SPA locus	SPA Gene	SPA Description	SPI	Main Role	Sub Role	SPA_100_2nd_hit_>=97	SPA_100_3rd_hit_>=97	> 1 gene / spot	> 1 spot / gene	SPA Start	SPA End	SPA Pseudogene	# of Pts det_ in vivo	# of Pts det_in vitro	Pt1_det_vivo	Pt1_det_vitro	Pt2_det_vivo	Pt2_det_vitro	Pt3_det_vivo	Pt3_det_vitro	Pt1_Log2 FC	Pt1 _adj pv	Pt1 sign 2FC	Pt2_Log2 FC	Pt2 _adj pv	Pt2 sign 2FC	Pt3_Log2 FC	Pt3 _adj pv	Pt3 sign 2FC
CHIP6_0129	SPA0002	thrA	aspartokinase I/homoserine dehydrogenase I		Amino acid biosynthesis	Aspartate family	0	0	0	0	337	2799	CDS	3	3	1	1	1	1	1	1	4.75388	0.0285925	1	-1.12252	0.0692355		0.595425	0.162997
CHIP6_0134	SPA0006	yaaJ	putative amino-acid transport protein pseudogene		Pseudogene	Pseudogene	0	0	0	0	5881	7395	Pseudogene	3	3	1	1	1	1	1	1	7.39299	0.0038359	1	0.323856	0.256723		1.7302	0.109729
CHIP6_0140	SPA0012	dnaK	DnaK protein (heat shock protein 70)		Protein fate	Protein folding and stabilization	0	0	0	0	11594	13510	CDS	3	3	1	1	1	1	1	1	4.95595	0.00297876	1				0.82605	0.1478
CHIP6_0152	SPA0024	bcfD	fimbrial subunit		Cell envelope	Surface structures	0	0	0	0	28418	29425	CDS	3	3	1	1	1	1	1	1	4.36715	0.00316056	1	0.617968	0.10241		0.667587	0.141092
CHIP6_0153	SPA0025	bcfE	fimbrial subunit		Cell envelope	Surface structures	0	0	0	0	29426	29971	CDS	3	3	1	1	1	1	1	1							2.7702	0.0196	1
CHIP6_0174	SPA0046	ribF	riboflavin biosynthesis protein RibF		Biosynthesis of cofactors, prosthetic groups, and carriers	Riboflavin, FMN, and FAD	0	0	0	0	52838	53776	CDS	3	3	1	1	1	1	1	1	6.70167	0.0221318	1				0.702822	0.347439
CHIP6_0183	SPA0056	oadA	oxaloacetate decarboxylase alpha chain		Transport and binding proteins	Cations and iron carrying compounds	SPA3219	0	1	0	64804	66570	CDS	3	2	1	0	1	1	1	1	7.21445	0.00374	1	2.45323	0.025899	1	2.38149	0.0201158	1
CHIP6_0195	SPA0068	carB	carbamoyl-phosphate synthase large chain		Purines, pyrimidines, nucleosides, and nucleotides	Pyrimidine ribonucleotide biosynthesis	0	0	0	0	76798	80025	CDS	3	2	1	0	1	1	1	1	12.0962	0.0374	1	2.96649	0.1804		3.20716	0.0312248	1
CHIP6_0206	SPA0078	fixC	FixC protein		Unknown function	General	0	0	0	0	90224	91510	CDS	3	2	1	0	1	1	1	1	8.86765	0.0119872	1	-0.18643	0.489128		2.89065	0.0276104	1
CHIP6_0208	SPA0080	yaaU	putative metabolite transport protein		Transport and binding proteins	Carbohydrates, organic alcohols, and acids	0	0	0	0	91942	93282	CDS	3	3	1	1	1	1	1	1				1.06957	0.0306405	1	2.15185	0.0349341	1
CHIP6_0219	SPA0092	pdxA	pyridoxal phosphate biosynthetic protein PdxA		Biosynthesis of cofactors, prosthetic groups, and carriers	Pyridoxine	0	0	0	0	103377	104366	CDS	3	3	1	1	1	1	1	1	5.21925	0.00401469	1				1.94201	0.0275032	1
CHIP6_0228	SPA0103	araD	L-ribulose-5-phosphate 4-epimerase		Energy metabolism	Sugars	0	0	0	0	118748	119443	CDS	3	3	1	1	1	1	1	1	4.99859	0.00330748	1	3.72742	0.107973		2.79625	0.0252	1
CHIP6_0233	SPA0108	yabJ	hypothetical ABC transporter		Transport and binding proteins	Other	0	0	0	0	124917	125624	CDS	3	3	1	1	1	1	1	1	5.42979	0.0275647	1				5.19913	0.0938458
CHIP6_0245	SPA0120	fruR	fructose repressor		Regulatory functions	Other	0	0	0	0	139841	140845	CDS	3	3	1	1	1	1	1	1	2.4549	0.0469121	1	0.381203	0.299813		1.03801	0.0384523	1
CHIP6_0249	SPA0124	ftsI	penicillin-binding protein 3 precursor		Cellular processes	Cell division	0	0	0	0	143230	144996	CDS	3	3	1	1	1	1	1	1	7.06928	0.00313846	1				0.771721	0.151438
CHIP6_0253	SPA0128	murD	UDP-N-acetylmuramoyl-L-alanine:D-glutamate ligase		Cell envelope	Biosynthesis and degradation of murein sacculus and peptidoglycan	0	0	0	0	148904	150220	CDS	3	3	1	1	1	1	1	1							4.05365	0.0279356	1
CHIP6_0256	SPA0131	murC	UDP-N-acetylmuramate:alanine ligase		Cell envelope	Biosynthesis and degradation of murein sacculus and peptidoglycan	0	0	0	0	152647	154122	CDS	3	3	1	1	1	1	1	1	2.76451	0.00714	1				-1.21132	0.0720774
CHIP6_0257	SPA0132	ddlB	D-alanine:D-alanine ligase B		Cell envelope	Biosynthesis and degradation of murein sacculus and peptidoglycan	0	0	0	0	154115	155035	CDS	3	3	1	1	1	1	1	1
CHIP6_0258	SPA0133	ftsQ	cell division protein FtsQ		Cellular processes	Cell division	0	0	0	0	155037	155867	CDS	3	3	1	1	1	1	1	1	4.41333	0.00399213	1	0.48425	0.366332		-0.253355	0.259789
CHIP6_0261	SPA0136	lpxC	UDP-3-O-[3-hydroxymyristoyl] N-acetylglucosamine deacetylase		Cell envelope	Biosynthesis and degradation of surface polysaccharides and lipopolysaccharides	0	0	0	0	158439	159356	CDS	3	3	1	1	1	1	1	1	7.86932	0.00311667	1	0.254143	0.358426		2.81792	0.0222902	1
CHIP6_0285	SPA0162	acnB	aconitate hydratase 2 (citrate hydro-lyase 2)		Energy metabolism	TCA cycle	0	0	0	0	189095	191692	CDS	3	3	1	1	1	1	1	1	3.14708	0.0614429					0.272397	0.551592
CHIP6_0301	SPA0176	yadH	ABC transporter integral membrane protein		Transport and binding proteins	Unknown substrate	0	0	0	0	205381	206151	CDS	3	3	1	1	1	1	1	1							0.130667	0.644156
CHIP6_0314	SPA0192	dksA	dosage-dependent dnaK suppressor protein		DNA metabolism	DNA replication, recombination, and repair	0	0	0	0	220624	221079	CDS	3	3	1	1	1	1	1	1	3.78921	0.00479487	1				2.75992	0.0217778	1
CHIP6_0333	SPA0210	yadR	conserved hypothetical protein		Unknown function	General	0	0	0	0	244391	244780	CDS	3	3	1	1	1	1	1	1				2.32786	0.0248828	1	4.49899	0.026002	1
CHIP6_0351	SPA0229	cdsA	phosphatidate cytidylyltransferase		Fatty acid and phospholipid metabolism	Biosynthesis	0	0	0	0	264275	265132	CDS	3	3	1	1	1	1	1	1	2.28743	0.0672383		-0.0769041	0.830596		-0.0962077	0.674554
CHIP6_0352	SPA0230	yaeL	putative membrane protein		Protein fate	Degradation of proteins, peptides, and glycopeptides	0	0	0	0	265144	266496	CDS	3	3	1	1	1	1	1	1				0.79052	0.0680079		2.11222	0.0340135	1
CHIP6_0353	SPA0231	yaeT	outer membrane protein precursor		Cell envelope	Other	0	0	0	0	266528	268939	CDS	3	3	1	1	1	1	1	1	4.19215	0.00452737	1	-1.5218	0.0504436		0.661734	0.176075
CHIP6_0355	SPA0233	lpxD	UDP-3-O-[3-hydroxymyristoyl] glucosamine N-acyltransferase		Cell envelope	Biosynthesis and degradation of surface polysaccharides and lipopolysaccharides	0	0	0	0	269551	270576	CDS	3	3	1	1	1	1	1	1	3.30283	0.0547419					1.38591	0.0798198
CHIP6_0370	SPA0249	proS	prolyl-tRNA synthetase		Protein synthesis	tRNA aminoacylation	0	0	0	0	286607	288325	CDS	3	3	1	1	1	1	1	1	3.94053	0.0540571					0.942917	0.177436
CHIP6_2666	SPA0265	pssA	CDP-diacylglycerol-serine O-phosphatidyltransferase		Fatty acid and phospholipid metabolism	Biosynthesis	0	0	0	0	301142	302497	CDS	3	3	1	1	1	1	1	1	3.57534	0.0309815	1	-2.65185	0.0263506	1	-2.07279	0.108792
CHIP6_2657	SPA0275	srmB	ATP-dependent RNA helicase SrmB		Transcription	Other	0	0	0	0	310922	312256	CDS	3	3	1	1	1	1	1	1	5.82669	0.00287692	1				0.620979	0.180706
CHIP6_2596	SPA0293	yfhH	putative transcriptional regulator		Regulatory functions	Other	0	0	0	0	328229	329077	CDS	3	3	1	1	1	1	1	1	4.78468	0.0367074	1	2.40493	0.0259085	1	2.80696	0.0338055	1
CHIP6_2589	SPA0300	purL	phosphoribosylformylglycineamide synthetase		Purines, pyrimidines, nucleosides, and nucleotides	Purine ribonucleotide biosynthesis	0	0	0	0	334524	338411	CDS	3	3	1	1	1	1	1	1	3.17129	0.00999483	1	2.23215	0.124763		1.19959	0.0844354
CHIP6_2567	SPA0323	nifS	putative L-cysteine desulfurase		Biosynthesis of cofactors, prosthetic groups, and carriers	Other	0	0	0	1	363932	365146	CDS	3	3	1	1	1	1	1	1	2.62929	0.00499901	1	-1.79083	0.0358107	1	1.38395	0.0766382
CHIP6_2566	SPA0323	nifS	putative L-cysteine desulfurase		Biosynthesis of cofactors, prosthetic groups, and carriers	Other	0	0	0	1	363932	365146	CDS	3	3	1	1	1	1	1	1	2.96146	0.00774955	1	-0.966824	0.0590898		1.21387	0.0746789
CHIP6_2547	SPA0343	yfgA	putative DNA-binding protein		Purines, pyrimidines, nucleosides, and nucleotides	Purine ribonucleotide biosynthesis	0	0	0	0	388086	389090	CDS	3	3	1	1	1	1	1	1	6.18662	0.00400714	1	-0.787471	0.0679217		0.190132	0.650439
CHIP6_2546	SPA0344	gcpE	GcpE protein (protein E)		Biosynthesis of cofactors, prosthetic groups, and carriers	Other	0	0	0	0	389117	390235	CDS	3	3	1	1	1	1	1	1	5.24787	0.0457959	1				0.319303	0.0819195
CHIP6_2535	SPA0356	guaB	inosine-5'-monophosphate dehydrogenase		Purines, pyrimidines, nucleosides, and nucleotides	Purine ribonucleotide biosynthesis	0	0	0	0	420292	421758	CDS	3	3	1	1	1	1	1	1	6.52162	0.00415556	1	-0.448998	0.104807		1.28076	0.0577684
CHIP6_2519	SPA0374	perM	putative permease pseudogene		Pseudogene	Pseudogene	0	0	0	0	439596	440664	Pseudogene	3	3	1	1	1	1	1	1							1.485	0.0983769
CHIP6_2513	SPA0382	purC	phosphoribosylaminoimidazole-succinocarboxamide synthase		Purines, pyrimidines, nucleosides, and nucleotides	Purine ribonucleotide biosynthesis	0	0	0	0	447948	448661	CDS	3	3	1	1	1	1	1	1	2.77229	0.0130979	1	-0.139781	0.511133		2.462	0.0389904	1
CHIP6_2488	SPA0406	eutJ	putative ethanolamine utilization protein EutJ		Energy metabolism	Amino acids and amines	0	0	0	0	476669	477508	CDS	3	1	1	0	1	0	1	1	7.73452	0.00287692	1	7.96179	0.0390867	1	3.0369	0.0249824	1
CHIP6_2486	SPA0408	eutH	putative membrane protein		Unclassified	Role category not yet assigned	0	0	0	0	478805	480031	CDS	3	3	1	1	1	1	1	1	7.54562	0.00292187	1				0.738854	0.0962182
CHIP6_2485	SPA0409	eutA	putative ethanolamine utilization protein EutA		Unknown function	General	0	0	0	0	480028	481251	CDS	3	1	1	0	1	0	1	1	8.47508	0.002805	1	9.61211	0.0285633	1	4.7577	0.0264865	1
CHIP6_2484	SPA0410	eutB	ethanolamine ammonia-lyase heavy chain		Energy metabolism	Amino acids and amines	0	0	0	0	481263	482624	CDS	3	3	1	1	1	1	1	1	5.06761	0.00309517	1	3.04587	0.0322143	1	2.39689	0.0228073	1
CHIP6_2483	SPA0411	eutC	ethanolamine ammonia-lyase light chain		Unclassified	Role category not yet assigned	0	0	0	0	482643	483539	CDS	3	2	1	0	1	1	1	1	8.68331	0.0216526	1	3.41995	0.0294605	1	1.49879	0.0449729	1
CHIP6_2474	SPA0418	yfeZ	conserved hypothetical protein		Unknown function	General	0	0	0	0	488437	488886	CDS	3	1	1	0	1	0	1	1	11.4964	0.018339	1	6.77123	0.0866501
CHIP6_2468	SPA0424	cysW	sulphate transport system permease protein CysW		Transport and binding proteins	Anions	0	0	0	0	493553	494428	CDS	3	3	1	1	1	1	1	1	4.98468	0.00284051	1				2.89678	0.0272175	1
CHIP6_2466	SPA0426	cysM	cysteine synthase B		Amino acid biosynthesis	Serine family	0	0	0	0	495633	496544	CDS	3	3	1	1	1	1	1	1	5.38781	0.0340328	1	3.66461	0.0468127	1	2.24236	0.0322824	1
CHIP6_2464	SPA0427	yfeK	putative exported protein		Energy metabolism	Electron transport	0	0	0	0	496577	496954	CDS	3	3	1	1	1	1	1	1	4.86995	0.0295129	1	3.99948	0.0274522	1	3.82854	0.0684811
CHIP6_2461	SPA0430	pdxK	pyridoxine kinase		Biosynthesis of cofactors, prosthetic groups, and carriers	Pyridoxine	0	0	0	0	499044	499910	CDS	3	3	1	1	1	1	1	1				0.976632	0.0523078		0.12617	0.513915
CHIP6_2454	SPA0438	ligA	DNA ligase		DNA metabolism	DNA replication, recombination, and repair	0	0	0	0	506610	508625	CDS	3	3	1	1	1	1	1	1	2.97384	0.0350552	1				3.5624	0.058912
CHIP6_2381	SPA0519	-	putative transcriptional regulator		Regulatory functions	Other	0	0	0	0	589507	590526	CDS	3	3	1	1	1	1	1	1	3.99337	0.00632113	1				1.73878	0.0496364	1
CHIP6_2374	SPA0526	pta	phosphate acetyltransferase		Central intermediary metabolism	Other	0	0	0	0	596547	598691	CDS	3	3	1	1	1	1	1	1	2.74953	0.0411287	1				1.92363	0.0854786
CHIP6_2362	SPA0538	nuoC	NADH dehydrogenase I chain C; chain D		Unclassified	Role category not yet assigned	0	0	0	0	609629	611431	CDS	3	3	1	1	1	1	1	1	5.13014	0.002992	1				1.42729	0.040126	1
CHIP6_2360	SPA0540	nuoF	NADH dehydrogenase I chain F		Energy metabolism	Electron transport	0	0	0	0	611931	613268	CDS	3	3	1	1	1	1	1	1				-0.682925	0.125216		-0.22931	0.328175
CHIP6_2359	SPA0541	nuoG	NADH dehydrogenase I chain G		Unclassified	Role category not yet assigned	0	0	0	0	613293	616025	CDS	3	3	1	1	1	1	1	1	5.52331	0.00272708	1				1.87144	0.0357769	1
CHIP0411	SPA0542	nuoH	NADH dehydrogenase I chain H		Energy metabolism	Electron transport	0	0	0	0	616022	616999	CDS	3	3	1	1	1	1	1	1	7.99951	0.00295263	1				0.0668321	0.770647
CHIP6_2357	SPA0544	nuoJ	NADH dehydrogenase I chain J		Unclassified	Role category not yet assigned	0	0	0	0	617567	618121	CDS	3	3	1	1	1	1	1	1	6.13488	0.0275986	1				3.96425	0.0196	1
CHIP6_2356	SPA0545	nuoK	NADH dehydrogenase I chain k		Central intermediary metabolism	Other	0	0	0	0	618118	618420	CDS	3	2	1	0	1	1	1	1	9.53578	0.004675	1	5.70186	0.0294885	1	3.96688	0.0193315	1
CHIP6_2354	SPA0547	nuoM	NADH dehydrogenase I chain M		Energy metabolism	Aerobic	0	0	0	0	620510	622039	CDS	3	3	1	1	1	1	1	1	5.8361	0.00292696	1				0.96236	0.123977
CHIP6_2353	SPA0548	nuoN	NADH dehydrogenase I chain N		Energy metabolism	Electron transport	0	0	0	0	622226	623503	CDS	3	3	1	1	1	1	1	1							-0.716841	0.0735485
CHIP6_2344	SPA0556	menB	naphthoate synthase		Biosynthesis of cofactors, prosthetic groups, and carriers	Menaquinone and ubiquinone	0	0	0	0	630435	631292	CDS	3	3	1	1	1	1	1	1	6.97331	0.026584	1				1.22322	0.0263123	1
CHIP6_2334	SPA0566	yfbE	putative lipopolysaccharide biosynthesis protein		Cell envelope	Biosynthesis and degradation of surface polysaccharides and lipopolysaccharides	0	0	0	0	640181	641338	CDS	3	3	1	1	1	1	1	1	4.19394	0.00337806	1				0.277611	0.361968
CHIP6_2303	SPA0597	ompC	outer membrane protein C		Cell envelope	Other	0	0	0	0	678689	679825	CDS	3	3	1	1	1	1	1	1	5.92876	0.00301613	1	-0.671515	0.148863		1.94174	0.0402316	1
CHIP6_2292	SPA0608	napB	cytochrome c-type protein NapB precursor		Transport and binding proteins	Amino acids, peptides and amines	0	0	0	0	690524	690973	CDS	3	3	1	1	1	1	1	1	8.02828	0.00287692	1				4.04785	0.021952	1
CHIP6_2263	SPA0634	yejB	putative binding-protein-dependent transporter		Transport and binding proteins	Amino acids, peptides and amines	0	0	0	1	711992	713086	CDS	3	3	1	1	1	1	1	1	4.66443	0.00448021	1	0.721114	0.254069		2.23091	0.0576649
CHIP6_2262	SPA0634	yejB	putative binding-protein-dependent transporter		Transport and binding proteins	Amino acids, peptides and amines	0	0	0	1	711992	713086	CDS	3	3	1	1	1	1	1	1	5.69824	0.00396983	1	0.399795	0.292623		1.13081	0.0810908
CHIP6_2237	SPA0659	yeiB	putative membrane protein		Unknown function	General	0	0	0	0	740832	741974	CDS	3	3	1	1	1	1	1	1	3.43836	0.00703394	1				0.515286	0.407918
CHIP6_2232	SPA0664	yeiA	putative dihydropyrimidine dehydrogenase		Purines, pyrimidines, nucleosides, and nucleotides	Pyrimidine ribonucleotide biosynthesis	0	0	0	0	747398	748633	CDS	3	2	1	0	1	1	1	1	13.1461	0.0181907	1
CHIP6_2222	SPA0674	-	FAA-hydrolase-family protein		Central intermediary metabolism	Other	0	0	0	0	756928	757629	CDS	3	3	1	1	1	1	1	1	3.90385	0.00557404	1	0.583255	0.11769		-0.121901	0.611924
CHIP6_2221	SPA0675	-	glutathione-S-transferase-family protein		Energy metabolism	Amino acids and amines	0	0	0	0	757638	758282	CDS	3	2	1	0	1	1	1	1							2.46508	0.0517245
CHIP6_2220	SPA0676	-	putative n-hydroxybenzoate hydroxylase		Unclassified	Role category not yet assigned	0	0	0	0	758297	759490	CDS	3	3	1	1	1	1	1	1	5.14469	0.00342222	1				2.52892	0.051403
CHIP6_2213	SPA0684	dld	D-lactate dehydrogenase		Energy metabolism	Aerobic	0	0	0	0	765796	767526	CDS	3	3	1	1	1	1	1	1	6.11588	0.00328514	1	-0.310628	0.11078		1.42949	0.0612045
CHIP6_2199	SPA0698	mrp	conserved hypothetical protein		Cell envelope	Biosynthesis and degradation of surface polysaccharides and lipopolysaccharides	0	0	0	0	781698	782807	CDS	3	3	1	1	1	1	1	1	5.08474	0.00293857	1	-0.780539	0.0600059		0.304521	0.512688
CHIP6_2176	SPA0734	baeR	putative two-component system response regulator		Transcription	Transcription factors	0	0	0	0	813532	814254	CDS	3	3	1	1	1	1	1	1	5.70348	0.00295971	1				0.509649	0.305853
CHIP6_2173	SPA0737	yegO	putative RND-family transporter protein		Unknown function	General	0	0	0	0	817063	820143	CDS	3	0	1	0	1	0	1	0	11.0486	0.0258617	1	7.13089	0.050469
CHIP6_2153	SPA0757	gmd	GDP-mannose 4,6-dehydratase		Cell envelope	Biosynthesis and degradation of surface polysaccharides and lipopolysaccharides	0	0	0	0	845030	846151	CDS	3	3	1	1	1	1	1	1	3.85168	0.0340756	1	2.93399	0.108063		4.13012	0.0196	1
CHIP6_2115	SPA0800	hisG	ATP phosphoribosyltransferase		Amino acid biosynthesis	Histidine family	0	0	0	0	895107	896006	CDS	3	2	1	0	1	1	1	1	10.9653	0.00305306	1	-0.101288	0.387356		1.91251	0.0403377	1
CHIP6_2106	SPA0809	dacD	DD-carboxypeptidase, penicillin-binding protein 6b pseudogene		Pseudogene	Pseudogene	0	0	0	0	908441	909612	Pseudogene	3	3	1	1	1	1	1	1	4.08488	0.0314947	1
CHIP6_2087	SPA0828	pduG	PduG protein		Energy metabolism	Electron transport	0	0	0	0	922944	924776	CDS	3	2	1	0	1	1	1	1	10.5398	0.00298116	1	2.90528	0.0243984	1	3.86006	0.0220026	1
CHIP6_2019	SPA0905	yedE	putative membrane protein		Regulatory functions	Other	0	0	0	0	983949	985214	CDS	3	3	1	1	1	1	1	1	3.67517	0.00560097	1	5.55145	0.0294215	1	3.50854	0.0261333	1
CHIP6_2006	SPA0918	yecC	putative ABC transport ATP-binding protein		Transport and binding proteins	Amino acids, peptides and amines	0	0	0	0	996856	997608	CDS	3	3	1	1	1	1	1	1	2.43068	0.00346296	1	4.01258	0.0256451	1	2.645	0.0261953	1
CHIP6_1982	SPA0947	cheA	chemotaxis protein CheA		Cellular processes	Chemotaxis and motility	0	0	0	0	1018172	1020187	CDS	3	3	1	1	1	1	1	1	7.34433	0.00534286	1	0.0792101	0.80117		2.62538	0.0443504	1
CHIP6_1939	SPA0991	exoX	exodeoxyribonuclease X		Unknown function	General	0	0	0	0	1065337	1066035	CDS	3	3	1	1	1	1	1	1	2.26964	0.00939119	1				2.13638	0.025669	1
CHIP6_5029	SPA0999	-	-		Mobile and extrachromosomal element functions	Prophage functions	0	0	0	0	1071090	1071422	CDS	3	2	1	0	1	1	1	1	13.7313	0.0344597	1				0.735975	0.0843847
CHIP6_1925	SPA1008	-	putative membrane protein		Unknown function	NA	0	0	0	0	1080832	1081446	CDS	3	3	1	1	1	1	1	1	6.64875	0.00296825	1	1.54114	0.0274137	1	0.626814	0.152742
CHIP6_1852	SPA1083	hyaE	hydrogenase-1 operon protein HyaE		Energy metabolism	Aerobic	0	0	0	0	1152663	1153067	CDS	3	2	1	0	1	1	1	1							4.75442	0.0193075	1
CHIP6_1851	SPA1084	hyaD	hydrogenase-1 operon protein HyaD		Unclassified	Role category not yet assigned	0	0	0	0	1153057	1153653	CDS	3	1	1	0	1	1	1	0	8.68477	0.0351794	1	4.05573	0.078925		5.88597	0.0218791	1
CHIP6_1849	SPA1086	hyaB	hydrogenase-1 large chain (nifE hydrogenase)		Unclassified	Role category not yet assigned	0	0	0	0	1154400	1156193	CDS	3	2	1	0	1	1	1	1	10.8705	0.0162016	1				3.97474	0.0223656	1
CHIP6_1840	SPA1094	ipk	isopentenyl monophosphate kinase		Biosynthesis of cofactors, prosthetic groups, and carriers	Other	0	0	0	0	1164630	1165478	CDS	3	3	1	1	1	1	1	1	6.6266	0.0375147	1				0.399842	0.212326
CHIP6_1833	SPA1101	kdsA	2-dehydro-3-deoxyphosphooctonate aldolase		Cell envelope	Biosynthesis and degradation of surface polysaccharides and lipopolysaccharides	0	0	0	0	1170864	1171718	CDS	3	3	1	1	1	1	1	1	2.56691	0.0120953	1	-0.674344	0.116942		0.574227	0.25903
CHIP6_1825	SPA1109	narG	respiratory nitrate reductase 1 alpha chain		Energy metabolism	Anaerobic	0	0	0	0	1179970	1183713	CDS	3	3	1	1	1	1	1	1	5.83109	0.00301613	1				3.48692	0.0346286	1
CHIP6_1822	SPA1112	narI	respiratory nitrate reductase 1 gamma chain		Energy metabolism	Anaerobic	0	0	0	0	1185952	1186629	CDS	3	3	1	1	1	1	1	1	6.91266	0.00311667	1	1.43815	0.0385095	1	1.20638	0.0691765
CHIP6_1806	SPA1135	oppF	oligopeptide transport ATP-binding protein OppF		Transport and binding proteins	Amino acids, peptides and amines	0	0	0	0	1205716	1206720	CDS	3	3	1	1	1	1	1	1	7.58604	0.020825	1				0.37212	0.328774
CHIP6_1660	SPA1278	yncA	putative acetyltransferase		Unknown function	Enzymes of unknown specificity	0	0	0	0	1351377	1351892	CDS	3	3	1	1	1	1	1	1							4.08553	0.0396159	1
CHIP6_1650	SPA1288	narV	nitrate reductase 2, gamma subunit		Energy metabolism	Anaerobic	0	0	0	0	1362885	1363565	CDS	3	3	1	1	1	1	1	1	2.54034	0.0508938		-1.75782	0.138081
CHIP6_1648	SPA1290	narY	respiratory nitrate reductase 2 beta chain		Energy metabolism	Anaerobic	0	0	0	0	1364243	1365787	CDS	3	3	1	1	1	1	1	1	2.19383	0.00996245	1	-0.0216506	0.936102		0.673765	0.212351
CHIP6_1644	SPA1294	smvA	methyl viologen resistance protein SmvA		Cellular processes	Toxin production and resistance	0	0	0	0	1371914	1373401	CDS	3	2	1	0	1	1	1	1	10.4777	0.00575385	1				4.29686	0.0236552	1
CHIP6_1641	SPA1297	yddG	putative permease		Cell envelope	Other	0	0	0	0	1375561	1376385	CDS	3	3	1	1	1	1	1	1	6.1269	0.00306557	1	0.594346	0.107075		2.39934	0.0337523	1
CHIP6_1571	SPA1355	ynfD	putative outer membrane protein		Cell envelope	Other	0	0	0	0	1434962	1435267	CDS	3	3	1	1	1	1	1	1	2.79585	0.0545417		1.54488	0.0272032	1	1.10446	0.095042
CHIP6_1567	SPA1358	dmsC	putative dimethyl sulphoxide reductase subunit		Energy metabolism	Aerobic	0	0	0	0	1438492	1439349	CDS	3	2	1	0	1	1	1	1	11.5259	0.00431538	1				3.56924	0.0224	1
CHIP6_1564	SPA1361	-	putative ABC transporter periplasmic binding protein		Transport and binding proteins	Amino acids, peptides and amines	0	0	0	0	1441050	1441952	CDS	3	3	1	1	1	1	1	1	3.38532	0.0513853
CHIP6_1557	SPA1368	ynfM	putative membrane transport protein		Unknown function	General	0	0	0	0	1448322	1449575	CDS	3	3	1	1	1	1	1	1	8.03869	0.0124667	1	-0.689637	0.05923		0.562195	0.261873
CHIP6_1551	SPA1375	pntB	pyridine nucleotide transhydrogenase subunit-beta		Energy metabolism	Electron transport	0	0	0	0	1453653	1455041	CDS	3	3	1	1	1	1	1	1	5.58674	0.00295263	1				1.44552	0.0975934
CHIP6_1548	SPA1378	ydgI	putative amino acid permease		Unknown function	General	0	0	0	0	1458351	1459733	CDS	3	2	1	0	1	1	1	1				3.75159	0.0263083	1	3.15634	0.02205	1
CHIP6_1496	SPA1434	yscR	putative type III secretion protein	2	Cellular processes	Pathogenesis	0	0	0	0	1512907	1513554	CDS	3	3	1	1	1	1	1	1							2.38535	0.0589116
CHIP6_1471	SPA1459	spiA	putative outer membrane secretory protein	2	Cellular processes	Pathogenesis	0	0	0	0	1530402	1531895	CDS	3	2	1	0	1	1	1	1				4.31051	0.0247451	1	3.9934	0.0622716
CHIP6_1451	SPA1479	ynhG	putative LysM domain		Unknown function	General	0	0	0	0	1553621	1554622	CDS	3	3	1	1	1	1	1	1	3.7665	0.0436148	1				3.77706	0.0327923	1
CHIP6_1390	SPA1531	celB	PTS system, cellobiose-specific IIC component		Transport and binding proteins	Carbohydrates, organic alcohols, and acids	0	0	0	0	1605272	1606630	CDS	3	2	1	0	1	1	1	1	9.19337	0.00281505	1	2.87862	0.0273741	1	2.3915	0.0294	1
CHIP6_1367	SPA1554	gapA	glyceraldehyde 3-phosphate dehydrogenase A		Energy metabolism	Glycolysis/gluconeogenesis	0	0	0	0	1629151	1630146	CDS	3	3	1	1	1	1	1	1	7.02041	0.0326643	1				1.96422	0.0647223
CHIP6_1365	SPA1556	-	putative oxidoreductase		Unclassified	Role category not yet assigned	0	0	0	0	1631458	1632315	CDS	3	3	1	1	1	1	1	1	9.06049	0.00623333	1				2.67597	0.0571731
CHIP6_1331	SPA1592	-	putative lipoprotein		Energy metabolism	Electron transport	0	0	0	0	1660426	1660740	CDS	3	3	1	1	1	1	1	1				6.59047	0.0515429		5.604	0.0221887	1
CHIP6_1310	SPA1620	phoQ	sensor protein PhoQ, regulator of virulence determinants		Cellular processes	Pathogenesis	0	0	0	0	1680804	1682267	CDS	3	3	1	1	1	1	1	1	6.48245	0.00318298	1	0.718095	0.100085		1.17646	0.0517827
CHIP6_1276	SPA1655	acpP	acyl carrier protein		Fatty acid and phospholipid metabolism	Biosynthesis	0	0	0	0	1719842	1720078	CDS	3	3	1	1	1	1	1	1	9.56507	0.0068	1	3.04371	0.0237368	1	3.05106	0.0392	1
CHIP6_1222	SPA1712	csgG	assembly/transport component in curli production		Transport and binding proteins	Other	0	0	0	0	1770018	1770851	CDS	3	3	1	1	1	1	1	1	6.29856	0.00325217	1				0.827763	0.105229
CHIP6_1198	SPA1739	yccD	conserved hypothetical protein		Hypothetical proteins	Conserved	0	0	0	0	1799325	1799630	CDS	3	3	1	1	1	1	1	1	2.87248	0.00408743	1	2.44833	0.0278395	1	3.82267	0.0460645	1
CHIP6_1189	SPA1748	hpaE	4-hydroxyphenylacetate catabolism		Central intermediary metabolism	Other	0	0	0	0	1807352	1808818	CDS	3	2	1	0	1	1	1	1	6.59082	0.0362385	1				0.715492	0.026656
CHIP6_1183	SPA1754	copR	response regulator		Regulatory functions	Other	0	0	0	0	1814007	1814687	CDS	3	3	1	1	1	1	1	1	3.62883	0.005049	1				2.54644	0.0362353	1
CHIP6_1076	SPA1817	rpsA	30S ribosomal protein S1		Protein synthesis	Ribosomal proteins: synthesis and modification	0	0	0	0	1885026	1886699	CDS	3	3	1	1	1	1	1	1	4.57013	0.0370548	1				3.94287	0.0266063	1
CHIP6_1070	SPA1823	ycaO	conserved hypothetical protein		Unknown function	General	0	0	0	0	1892030	1893790	CDS	3	3	1	1	1	1	1	1	8.05488	0.00332444	1	0.183832	0.502186		1.0599	0.0901947
CHIP6_1065	SPA1828	pflA	pyruvate formate-lyase 1 activating enzyme		Energy metabolism	Anaerobic	0	0	0	0	1899005	1899802	CDS	3	3	1	1	1	1	1	1	4.76381	0.0046268	1				0.645236	0.259695
CHIP6_1062	SPA1832	dmsC	anaerobic dimethyl sulfoxide reductase chain C pseudogene		Pseudogene	Pseudogene	0	0	0	0	1903232	1904095	Pseudogene	3	3	1	1	1	1	1	1	7.74937	0.0231524	1	4.43222	0.102278		4.42138	0.0198761	1
CHIP6_1050	SPA1845	infA	initiation factor IF-1		Protein synthesis	Translation factors	0	0	0	0	1921970	1922188	CDS	3	3	1	1	1	1	1	1	6.19834	0.0259537	1	4.23882	0.0266789	1	5.5775	0.1176
CHIP6_0964	SPA1894	-	putative membrane protein		Transport and binding proteins	Unknown substrate	0	0	0	0	1969210	1970367	CDS	3	3	1	1	1	1	1	1	7.72087	0.00284565	1				1.82618	0.0517736
CHIP6_0949	SPA1903	yliG	conserved hypothetical protein		Protein synthesis	tRNA and rRNA base modification	0	0	0	0	1978195	1979520	CDS	3	3	1	1	1	1	1	1	3.55179	0.00311667	1				0.96592	0.0718667
CHIP6_0944	SPA1908	ybiK	putative L-asparaginase		Amino acid biosynthesis	Aspartate family	0	0	0	0	1984959	1985843	CDS	3	3	1	1	1	1	1	1	4.48619	0.00287692	1	0.479529	0.109298		1.97318	0.0197832	1
CHIP6_0943	SPA1909	moeA	molybdopterin biosynthesis MoeA protein		Biosynthesis of cofactors, prosthetic groups, and carriers	Molybdopterin	0	0	0	0	1986104	1987339	CDS	3	3	1	1	1	1	1	1	4.63467	0.0296963	1				0.836158	0.126409
CHIP6_0854	SPA1995	tolB	tolB protein precursor		Cellular processes	Toxin production and resistance	0	0	0	0	2073264	2074556	CDS	3	3	1	1	1	1	1	1	8.12266	0.00347907	1	1.94084	0.106532		3.15454	0.0425487	1
CHIP6_0843	SPA2006	sucB	dihydrolipoamide succinyltransferase component (E2)		Energy metabolism	TCA cycle	0	0	0	0	2084775	2085983	CDS	3	3	1	1	1	1	1	1	2.05845	0.0151127	1				1.69252	0.04032	1
CHIP6_0842	SPA2007	sucA	2-oxoglutarate dehydrogenase E1 component		Energy metabolism	TCA cycle	0	0	0	0	2085998	2088799	CDS	3	3	1	1	1	1	1	1	4.02897	0.034065	1				0.273485	0.42505
CHIP6_0840	SPA2009	sdhA	succinate dehydrogenase flavoprotein subunit		Energy metabolism	TCA cycle	0	0	0	0	2090058	2091824	CDS	3	3	1	1	1	1	1	1				1.26413	0.125502		1.98872	0.040425	1
CHIP6_0811	SPA2036	kdpB	P-type ATPase, high-affinity potassium transport system, B chain		Transport and binding proteins	Cations and iron carrying compounds	0	0	0	0	2118208	2120256	CDS	3	2	1	0	1	1	1	1				6.36468	0.0355249	1	4.86011	0.0214667	1
CHIP6_0792	SPA2055	glnS	glutaminyl-tRNA synthetase		Protein synthesis	tRNA aminoacylation	0	0	0	0	2141671	2143338	CDS	3	3	1	1	1	1	1	1	2.89252	0.0139272	1				0.285467	0.504203
CHIP6_0791	SPA2056	nagE	pts system, N-acetylglucosamine-specific IIABC component		Transport and binding proteins	Amino acids, peptides and amines	0	0	0	0	2143549	2145501	CDS	3	3	1	1	1	1	1	1	4.73674	0.0139857	1				-0.0541832	0.817546
CHIP6_0780	SPA2073	ybeX	haemolysin-related protein		Transport and binding proteins	Cations and iron carrying compounds	0	0	0	0	2157504	2158382	CDS	3	3	1	1	1	1	1	1							1.78204	0.115188
CHIP6_0748	SPA2100	ybeF	lysR-family transcriptional regulator		Regulatory functions	Other	0	0	0	0	2185464	2186417	CDS	3	3	1	1	1	1	1	1	5.34162	0.0419773	1	0.506453	0.369809		2.04205	0.0407077	1
CHIP6_0739	SPA2109	dpiB	sensor kinase DpiB pseudogene		Pseudogene	Pseudogene	0	0	0	0	2192762	2194423	Pseudogene	3	3	1	1	1	1	1	1	4.64025	0.0332981	1	1.84627	0.0333281	1	1.75168	0.025244	1
CHIP6_0714	SPA2134	cstA	carbon starvation protein A		Cellular processes	Adaptations to atypical conditions	0	0	0	0	2219113	2221218	CDS	3	3	1	1	1	1	1	1	4.27652	0.00384686	1				-0.607932	0.134911
CHIP6_0706	SPA2142	fepD	ferric enterobactin transport protein FepD		Transport and binding proteins	Cations and iron carrying compounds	0	0	0	1	2228920	2229927	CDS	3	0	1	0	1	0	1	0				8.30545	0.11275		8.21417	0.0199322	1
CHIP6_0705	SPA2142	fepD	ferric enterobactin transport protein FepD		Transport and binding proteins	Cations and iron carrying compounds	0	0	0	1	2228920	2229927	CDS	3	0	1	0	1	0	1	0				7.2901	0.0300667	1	7.50577	0.0228667	1
CHIP6_0702	SPA2145	fepE	ferric enterobactin (enterochelin) transporter		Transport and binding proteins	Cations and iron carrying compounds	0	0	0	0	2231760	2232896	CDS	3	3	1	1	1	1	1	1	2.36087	0.0110755	1				1.04103	0.131069
CHIP6_0680	SPA2160	-	putative ATPase involved in DNA repair		Cellular processes	Chemotaxis and motility	0	0	0	0	2251022	2252197	CDS	3	3	1	1	1	1	1	1	2.44596	0.0545894		-1.54537	0.0328854	1	-0.790982	0.0648389
CHIP6_0673	SPA2168	gtrB	bactoprenol glucosyltransferase	16	Cell envelope	Other	SPA2386	0	1	0	2257205	2258131	CDS	3	3	1	1	1	1	1	1	10.4176	0.00748	1				3.01641	0.0348317	1
CHIP6_0658	SPA2185	ybcI	putative membrane protein		Energy metabolism	Electron transport	0	0	0	0	2272193	2272741	CDS	3	2	1	0	1	1	1	1							3.82402	0.0274721	1
CHIP6_0619	SPA2221	ybbK	putative membrane protein pseudogene		Pseudogene	Pseudogene	0	0	0	0	2310879	2311643	Pseudogene	3	3	1	1	1	1	1	1				0.0334064	0.845574		-0.586003	0.534172
CHIP6_0616	SPA2224	ybaR	copper-transporting ATPase		Transport and binding proteins	Cations and iron carrying compounds	0	0	0	0	2312619	2315120	CDS	3	3	1	1	1	1	1	1	8.48568	0.00831111	1				2.34639	0.0392	1
CHIP6_0600	SPA2240	ybaN	putative membrane protein		Energy metabolism	Electron transport	0	0	0	0	2333382	2333759	CDS	3	3	1	1	1	1	1	1	3.4145	0.00410989	1	2.49975	0.05412		3.3671	0.0216	1
CHIP6_0592	SPA2247	acrB	acriflavin resistance protein B		Transport and binding proteins	Other	0	0	0	1	2341063	2344212	CDS	3	3	1	1	1	1	1	1				-0.222815	0.324926		1.2773	0.0634223
CHIP6_0593	SPA2247	acrB	acriflavin resistance protein B		Transport and binding proteins	Other	0	0	0	1	2341063	2344212	CDS	3	3	1	1	1	1	1	1	4.64525	0.00279626	1	0.316907	0.309968		1.04793	0.0997184
CHIP6_0581	SPA2259	amtB	probable ammonium transporter		Transport and binding proteins	Cations and iron carrying compounds	0	0	0	0	2350926	2352212	CDS	3	3	1	1	1	1	1	1	8.13198	0.0035619	1	-0.476956	0.125247		-0.163146	0.527843
CHIP6_0566	SPA2273	clpX	ATP-dependent clp protease ATP-binding subunit ClpX		Protein fate	Protein folding and stabilization	0	0	0	0	2367752	2369023	CDS	3	3	1	1	1	1	1	1	3.80233	0.0041326	1				0.647106	0.107852
CHIP6_0564	SPA2275	tig	trigger factor		Protein fate	Protein folding and stabilization	0	0	0	0	2370145	2371443	CDS	3	3	1	1	1	1	1	1	2.0266	0.00744615	1				2.08356	0.0515746
CHIP6_0556	SPA2283	cyoE	cytochrome o ubiquinol oxidase C subunit		Biosynthesis of cofactors, prosthetic groups, and carriers	Heme, porphyrin, and cobalamin	0	0	0	0	2378864	2379754	CDS	3	3	1	1	1	1	1	1	3.81956	0.00360482	1				0.0526453	0.824124
CHIP6_0550	SPA2289	apbA	ApbA		Biosynthesis of cofactors, prosthetic groups, and carriers	Pantothenate and coenzyme A	0	0	0	0	2385359	2386270	CDS	3	3	1	1	1	1	1	1	5.06258	0.00304065	1				0.25501	0.480292
CHIP6_0549	SPA2290	thiJ	4-methyl-5(b-hydroxyethyl)-thiazole monophosphate biosynthesis (ThiJ) protein		Biosynthesis of cofactors, prosthetic groups, and carriers	Biotin	0	0	0	0	2386233	2386823	CDS	3	3	1	1	1	1	1	1	2.62661	0.19454		4.99134	0.0669639		6.26132	0.0229463	1
CHIP6_0524	SPA2315	secF	protein-export membrane protein SecF		Protein fate	Protein and peptide secretion and trafficking	0	0	0	0	2407887	2408801	CDS	3	3	1	1	1	1	1	1	5.30218	0.003025	1	1.49434	0.0292041	1	1.01065	0.0347687	1
CHIP6_0508	SPA2330	yajF	hypothetical ROK-family protein		Regulatory functions	Other	0	0	0	0	2428170	2429078	CDS	3	2	1	0	1	1	1	1	8.36611	0.00291429	1	0.597247	0.124254		1.87359	0.0555203
CHIP6_0483	SPA2355	prpB	putative carboxyvinyl-carboxyphosphonate phosphorylmutase		Energy metabolism	Fermentation	0	0	0	0	2454185	2455072	CDS	3	2	1	0	1	1	1	1				3.02285	0.0272698	1	2.49481	0.02744	1
CHIP6_0473	SPA2365	res	DNA restriction (DNA helicase		DNA metabolism	Restriction/modification	0	0	0	0	2464781	2467750	CDS	3	3	1	1	1	1	1	1	9.97027	0.00935	1	1.48329	0.12527		0.704689	0.201313
CHIP6_0393	SPA2496	-	ClpB-like protein	6	Protein fate	Degradation of proteins, peptides, and glycopeptides	0	0	0	0	2595182	2597845	CDS	3	3	1	1	1	1	1	1	6.24704	0.0124667	1	2.26702	0.0327705	1	3.08774	0.0202759	1
CHIP6_0392	SPA2498	-	hypothetical protein pseudogene	6	Pseudogene	Pseudogene	0	0	0	0	2598213	2599115	Pseudogene	3	3	1	1	1	1	1	1	9.70564	0.01496	1	0.769967	0.104123		1.57243	0.0738374
CHIP6_0387	SPA2503	-	putative cytoplasmic protein	6	Energy metabolism	Aerobic	0	0	0	0	2603319	2604362	CDS	3	2	1	0	1	1	1	1							3.22041	0.0339092	1
CHIP6_0386	SPA2505	dnaQ	DNA polymerase III epsilon subunit		DNA metabolism	DNA replication, recombination, and repair	0	0	0	0	2604893	2605624	CDS	3	3	1	1	1	1	1	1	6.25089	0.00364878	1	0.406628	0.0853067		2.14886	0.0381231	1
CHIP6_0377	SPA2514	yafB	hypothetical oxidoreductase		Biosynthesis of cofactors, prosthetic groups, and carriers	Other	0	0	0	0	2613155	2613958	CDS	3	3	1	1	1	1	1	1				0.782755	0.0354656		2.84942	0.0215324	1
CHIP6_2670	SPA2521	clpB	ClpB protein (heat shock protein f84.1)		Cellular processes	Adaptations to atypical conditions	0	0	0	0	2619961	2622534	CDS	3	3	1	1	1	1	1	1	8.12918	0.00269897	1				1.04615	0.102385
CHIP6_2676	SPA2527	-	conserved hypothetical protein		Energy metabolism	Sugars	0	0	0	0	2627223	2628131	CDS	3	3	1	1	1	1	1	1							1.43983	0.163018
CHIP6_2682	SPA2533	trmD	tRNA(guanine-N1)methyltransferase		Protein synthesis	tRNA and rRNA base modification	0	0	0	0	2633106	2633873	CDS	3	3	1	1	1	1	1	1	7.51317	0.00279104	1	0.276353	0.231891		0.55786	0.154419
CHIP6_2685	SPA2536	ffh	signal recognition particle protein		Protein fate	Protein and peptide secretion and trafficking	0	0	0	0	2634985	2636346	CDS	3	3	1	1	1	1	1	1	6.084	0.00296825	1	-0.121981	0.739785		-0.354826	0.236295
CHIP6_2698	SPA2551	-	putative type I secretion protein		Protein fate	Protein and peptide secretion and trafficking	0	0	0	0	2660515	2661678	CDS	3	3	1	1	1	1	1	1	3.92102	0.00344172	1	0.260702	0.125285		0.419479	0.0954674
CHIP7_5374	SPA2552	-	hypothetical protein	6	Unknown function	NA	SPA2553	0	1	0	2565703	2566017	CDS	3	1	1	1	1	0	1	0	7.20939	0.0215932	1	4.45312	0.0523941		6.28292	0.0258146	1
CHIP6_2740	SPA2597	cII	phage regulatory protein	SPA2	Regulatory functions	Other	0	0	0	1	2692931	2693440	CDS	3	1	1	0	1	1	1	0	8.72721	0.029546	1	5.10631	0.0253961	1	8.51027	0.0768923
CHIP6_5086	SPA2608	-	-	SPA3	Unknown function	General	0	0	0	0	2705505	2706638	CDS	3	2	1	0	1	1	1	1	8.56071	0.0238	1	1.66092	0.0259898	1	1.15044	0.0908727
CHIP6_5088	SPA2610	-	-	SPA3	Mobile and extrachromosomal element functions	Prophage functions	0	0	0	0	2707012	2708982	CDS	3	3	1	1	1	1	1	1	9.85901	0.00325217	1				0.0392145	0.923408
CHIP6_2778	SPA2632	iroE	putative exported protein		Energy metabolism	Electron transport	0	0	0	0	2738437	2739372	CDS	3	2	1	0	1	1	1	1							3.84244	0.0262602	1
CHIP6_2784	SPA2640	tctE	putative two-component system sensor kinase		Regulatory functions	Protein interactions	0	0	0	0	2748186	2749601	CDS	3	3	1	1	1	1	1	1	3.37942	0.00404324	1
CHIP6_2804	SPA2660	-	-		Regulatory functions	Other	0	0	0	0	2765558	2766892	CDS	3	3	1	1	1	1	1	1	5.54218	0.00275	1	0.106107	0.672		0.352813	0.21764
CHIP6_2816	SPA2672	emrA	multidrug resistance protein A		Transport and binding proteins	Other	0	0	0	0	2777605	2778777	CDS	3	3	1	1	1	1	1	1	6.21912	0.016456	1				0.744057	0.128199
CHIP6_2826	SPA2687	recA	RecA protein		DNA metabolism	DNA replication, recombination, and repair	0	0	0	0	2790275	2791336	CDS	3	3	1	1	1	1	1	1	2.73491	0.0508256					1.63839	0.0997428
CHIP6_2835	SPA2696	gutQ	putative phosphosugar binding protein		Unknown function	General	0	0	0	0	2797826	2798791	CDS	3	3	1	1	1	1	1	1	5.92432	0.00274495	1	1.14923	0.125301		-0.301037	0.665349
CHIP6_2841	SPA2702	-	putative exported protein		Transport and binding proteins	Amino acids, peptides and amines	0	0	0	0	2806291	2807100	CDS	3	3	1	1	1	1	1	1							0.588547	0.111314
CHIP6_2853	SPA2713	hypB	hydrogenase isoenzymes formation protein HypB		Energy metabolism	Fermentation	0	0	0	0	2815646	2816518	CDS	3	3	1	1	1	1	1	1	3.08432	0.00864356	1				1.33779	0.064029
CHIP6_2887	SPA2748	spaP	secretory protein (associated with virulence)	1	Cellular processes	Pathogenesis	0	0	0	0	2848207	2848881	CDS	3	3	1	1	1	1	1	1	10.929	0.00271014	1	1.35758	0.0400326	1	2.0287	0.0379148	1
CHIP7_5450	SPA2770	-	-		Transport and binding proteins	Carbohydrates, organic alcohols, and acids	0	0	0	0	2861128	2861555	Pseudogene	3	3	1	1	1	1	1	1	5.00983	0.0295197	1	1.66208	0.024961	1	0.380365	0.21016
CHIP6_2919	SPA2780	rpoS	RNA polymerase sigma subunit RpoS (sigma-38)		Cellular processes	Adaptations to atypical conditions	0	0	0	0	2878452	2879444	CDS	3	3	1	1	1	1	1	1	6.40307	0.0296926	1	-0.15468	0.626113		0.223578	0.52094
CHIP6_2927	SPA2788	ygbE	conserved hypothetical protein		Energy metabolism	Electron transport	0	0	0	0	2884934	2885257	CDS	3	2	1	0	1	1	1	1	10.7319	0.025023	1				5.02252	0.0189241	1
CHIP6_2941	SPA2802	cysH	3'-phosphoadenosine 5'-phosphosulfate sulfotransferase		Central intermediary metabolism	Sulfur metabolism	0	0	0	0	2900352	2901086	CDS	3	3	1	1	1	1	1	1	5.24258	0.0295926	1				2.67573	0.0279577	1
CHIP6_2944	SPA2804	cysJ	sulfite reductase (NADPH) flavoprotein beta subunit		Energy metabolism	Aerobic	0	0	0	0	2902874	2904673	CDS	3	3	1	1	1	1	1	1	5.70598	0.00326309	1				1.42548	0.0467178	1
CHIP6_2946	SPA2806	-	conserved hypothetical protein pseudogene		Pseudogene	Pseudogene	0	0	0	0	2905559	2906355	Pseudogene	3	3	1	1	1	1	1	1	7.88561	0.0340436	1				-0.251074	0.565315
CHIP6_2965	SPA2834	sdaC	putative serine transporter		Transport and binding proteins	Amino acids, peptides and amines	0	0	0	0	2938407	2939696	CDS	3	3	1	1	1	1	1	1	7.3235	0.00264444	1				2.34322	0.0273724	1
CHIP6_2980	SPA2851	-	putative membrane protein		Unknown function	General	0	0	0	0	2955507	2956421	CDS	3	3	1	1	1	1	1	1	5.64472	0.00402151	1	2.73648	0.197967		2.51121	0.032144	1
CHIP6_2985	SPA2858	recD	exonuclease V alpha-subunit		DNA metabolism	DNA replication, recombination, and repair	0	0	0	0	2961908	2963743	CDS	3	2	1	0	1	1	1	1	9.22657	0.0227712	1				1.93332	0.057656
CHIP6_3006	SPA2880	lysA	diaminopimelate decarboxylase		Amino acid biosynthesis	Aspartate family	0	0	0	0	2990328	2991590	CDS	3	3	1	1	1	1	1	1	5.52308	0.0251114	1				1.98098	0.0525854
CHIP6_3009	SPA2883	araE	L-arabinose isomerase		Transport and binding proteins	Carbohydrates, organic alcohols, and acids	0	0	0	0	2993435	2994850	CDS	3	3	1	1	1	1	1	1				0.610447	0.117044		1.28707	0.0663704
CHIP6_3019	SPA2893	-	hypothetical protein		Unclassified	Role category not yet assigned	0	0	0	0	3003595	3004107	CDS	3	2	1	0	1	1	1	1	8.54974	0.0345685	1				0.269967	0.185038
CHIP6_3046	SPA2923	gcvT	aminomethyltransferase		Energy metabolism	Amino acids and amines	0	0	0	0	3033209	3034303	CDS	3	3	1	1	1	1	1	1							2.92144	0.0320372	1
CHIP6_3049	SPA2926	pepP	proline aminopeptidase II		Protein fate	Degradation of proteins, peptides, and glycopeptides	0	0	0	0	3037260	3038576	CDS	3	3	1	1	1	1	1	1	5.2548	0.00293333	1				3.01071	0.069057
CHIP7_5525	SPA2929	-	6S_RNA		Unknown function	General	SPA2930	0	1	0	3039718	3039900	sRNA	3	3	1	1	1	1	1	1	8.27223	0.00311667	1	1.12289	0.0503742		1.72777	0.0445282	1
CHIP6_3059	SPA2939	fba	fructose 1,6-bisphosphate aldolase		Energy metabolism	Glycolysis/gluconeogenesis	0	0	0	0	3047129	3048208	CDS	3	3	1	1	1	1	1	1	3.09065	0.0674627					4.23089	0.0255394	1
CHIP6_3060	SPA2940	pgk	phosphoglycerate kinase		Energy metabolism	Glycolysis/gluconeogenesis	0	0	0	0	3048310	3049473	CDS	3	3	1	1	1	1	1	1	3.15703	0.0604788					0.844656	0.0379041
CHIP6_3062	SPA2942	-	conserved hypothetical protein		Unknown function	General	0	0	0	0	3050915	3051340	CDS	3	2	1	0	1	1	1	1	7.46251	0.00374	1	4.29081	0.0260578	1	4.97584	0.0517537
CHIP6_3086	SPA2959	yqgE	conserved hypothetical protein		Hypothetical proteins	Conserved	0	0	0	0	3067461	3068024	CDS	3	3	1	1	1	1	1	1	7.40398	0.002618	1	-0.790221	0.166274		-0.42867	0.10016
CHIP6_3099	SPA2972	yggH	conserved hypothetical protein		Biosynthesis of cofactors, prosthetic groups, and carriers	Heme, porphyrin, and cobalamin	0	0	0	0	3077170	3077889	CDS	3	3	1	1	1	1	1	1	7.43117	0.00267143	1	1.46619	0.044505	1	1.5111	0.033496	1
CHIP6_3131	SPA3010	-	possible ABC-transport protein, periplasmic-binding component pseudogene		Pseudogene	Pseudogene	0	0	0	0	3114896	3115948	Pseudogene	3	3	1	1	1	1	1	1	8.19353	0.00282857	1				1.31245	0.0679875
CHIP6_3133	SPA3012	hybF	hydrogenase-2 component protein		Protein fate	Protein modification and repair	0	0	0	0	3116300	3116641	CDS	3	3	1	1	1	1	1	1	5.51054	0.00277037	1	6.57791	0.0280951	1	5.56329	0.0212211	1
CHIP6_3170	SPA3050	parE	topoisomerase IV subunit B		DNA metabolism	DNA replication, recombination, and repair	0	0	0	0	3154542	3156434	CDS	3	3	1	1	1	1	1	1	5.55852	0.00335641	1	0.210567	0.376771		-0.844241	0.2156
CHIP6_3171	SPA3051	yqiA	conserved hypothetical protein		Central intermediary metabolism	Other	0	0	0	0	3156462	3157043	CDS	3	3	1	1	1	1	1	1							1.76705	0.113639
CHIP6_3247	SPA3129	gatC	PTS system, galactitol-specific IIC component		Transport and binding proteins	Carbohydrates, organic alcohols, and acids	0	0	0	0	3239001	3240374	CDS	3	2	1	0	1	1	1	1	9.64592	0.00342073	1				0.956475	0.127959
CHIP6_3250	SPA3132	yraL	conserved hypothetical protein		Hypothetical proteins	Conserved	0	0	0	0	3242503	3243366	CDS	3	3	1	1	1	1	1	1	6.80843	0.00273659	1	2.00359	0.125116		2.31571	0.092629
CHIP6_3274	SPA3155	nusA	L factor		Regulatory functions	Other	0	0	0	0	3265068	3266570	CDS	3	3	1	1	1	1	1	1	8.19873	0.0296188	1				1.28076	0.154462
CHIP6_3276	SPA3158	argG	argininosuccinate synthetase		Amino acid biosynthesis	Glutamate family	0	0	0	0	3267612	3269021	CDS	3	3	1	1	1	1	1	1	6.8594	0.00270361	1	0.38887	0.257595		1.11981	0.0515574
CHIP6_3300	SPA3183	yrbI	conserved hypothetical protein		Cell envelope	Biosynthesis and degradation of surface polysaccharides and lipopolysaccharides	0	0	0	0	3289436	3290002	CDS	3	3	1	1	1	1	1	1	3.0924	0.0238869	1				2.68013	0.0213043	1
CHIP6_3305	SPA3188	yhbH	probable sigma(54) modulation protein		Protein synthesis	Translation factors	0	0	0	0	3293333	3293620	CDS	3	2	1	1	1	1	1	0	6.76341	0.00259208	1	5.76146	0.06765		5.84073	0.0190703	1
CHIP6_3314	SPA3198	gltB	glutamate synthase [NADPH] large chain precursor		Amino acid biosynthesis	Glutamate family	0	0	0	0	3301985	3306445	CDS	3	3	1	1	1	1	1	1							2.35908	0.103607
CHIP6_3331	SPA3214	yhcB	conserved hypothetical protein		Transport and binding proteins	Amino acids, peptides and amines	0	0	0	0	3321414	3321818	CDS	3	3	1	1	1	1	1	1				-0.109594	0.552998		0.90439	0.0265381
CHIP6_3337	SPA3223	-	possible membrane transport protein pseudogene		Pseudogene	Pseudogene	0	0	0	0	3330315	3331667	Pseudogene	3	3	1	1	1	1	1	1	11.3493	0.0044	1	2.08189	0.02624	1	2.80319	0.0248536	1
CHIP6_3363	SPA3247	accC	biotin carboxylase		Fatty acid and phospholipid metabolism	Biosynthesis	0	0	0	0	3357100	3358449	CDS	3	3	1	1	1	1	1	1	6.44621	0.022825	1				2.044	0.0492159	1
CHIP6_3366	SPA3250	prmA	ribosomal protein L11 methyltransferase		Protein synthesis	Ribosomal proteins: synthesis and modification	0	0	0	0	3360253	3361134	CDS	3	3	1	1	1	1	1	1	6.31106	0.017887	1				0.513474	0.0680195
CHIP6_3391	SPA3280	rplQ	50S ribosomal subunit protein L17		Protein synthesis	Ribosomal proteins: synthesis and modification	0	0	0	0	3389264	3389647	CDS	3	3	1	1	1	1	1	1	7.23779	0.0026338	1				3.87686	0.0643191
CHIP6_3392	SPA3281	rpoA	DNA-directed RNA polymerase alpha chain		Transcription	DNA-dependent RNA polymerase	0	0	0	0	3389688	3390677	CDS	3	3	1	1	1	1	1	1	8.91592	0.00256667	1				3.02997	0.0192436	1
CHIP6_3393	SPA3282	rpsD	30S ribosomal subunit protein S4		Protein synthesis	Ribosomal proteins: synthesis and modification	0	0	0	0	3390703	3391323	CDS	3	3	1	1	1	1	1	1	12.4411	0.0178165	1				5.37808	0.0588
CHIP6_3398	SPA3287	rplO	50S ribosomal subunit protein L15		Protein synthesis	Ribosomal proteins: synthesis and modification	0	0	0	0	3393753	3394187	CDS	3	3	1	1	1	1	1	1	5.42662	0.041879	1				1.14875	0.160661
CHIP6_3399	SPA3288	rpmD	50S ribosomal subunit protein L30		Protein synthesis	Ribosomal proteins: synthesis and modification	0	0	0	0	3394191	3394370	CDS	3	3	1	1	1	1	1	1	7.81387	0.00292187	1	4.41791	0.0275347	1	3.4724	0.0216632	1
CHIP6_3400	SPA3289	rpsE	30S ribosomal subunit protein S5		Protein synthesis	Ribosomal proteins: synthesis and modification	0	0	0	0	3394374	3394877	CDS	3	3	1	1	1	1	1	1	7.15642	0.00415556	1	4.18797	0.0276419	1	4.02636	0.0196	1
CHIP6_3401	SPA3290	rplR	50S ribosomal subunit protein L18		Protein synthesis	Ribosomal proteins: synthesis and modification	0	0	0	0	3394892	3395245	CDS	3	2	1	1	1	1	1	0	5.41545	0.00278182	1	4.94406	0.0272032	1	4.02653	0.0212976	1
CHIP6_3402	SPA3291	rplF	50S ribosomal subunit protein L6		Protein synthesis	Ribosomal proteins: synthesis and modification	0	0	0	0	3395255	3395788	CDS	3	3	1	1	1	1	1	1	3.70319	0.0463151	1	1.97501	0.0332155	1	4.52999	0.0225341	1
CHIP6_3403	SPA3292	rpsH	30S ribosomal subunit protein S8		Protein synthesis	Ribosomal proteins: synthesis and modification	0	0	0	0	3395801	3396193	CDS	3	3	1	1	1	1	1	1	11.8432	0.00374	1				3.95601	0.01911	1
CHIP6_3407	SPA3296	rplN	50S ribosomal subunit protein L14		Protein synthesis	Ribosomal proteins: synthesis and modification	0	0	0	0	3397426	3397797	CDS	3	1	1	1	1	0	1	0	5.07063	0.0408	1				6.32761	0.0192	1
CHIP6_3414	SPA3303	rplB	50S ribosomal subunit protein L2		Protein synthesis	Ribosomal proteins: synthesis and modification	0	0	0	0	3400190	3401011	CDS	3	3	1	1	1	1	1	1	9.1856	0.0145273	1
CHIP6_3415	SPA3304	rplW	50S ribosomal subunit protein L23		Protein synthesis	Ribosomal proteins: synthesis and modification	0	0	0	0	3401029	3401331	CDS	3	2	1	1	1	1	1	0	11.3507	0.00361935	1	5.71401	0.0429059	1	5.62277	0.0272549	1
CHIP6_3416	SPA3305	rplD	50S ribosomal subunit protein L4		Protein synthesis	Ribosomal proteins: synthesis and modification	0	0	0	0	3401328	3401933	CDS	3	3	1	1	1	1	1	1	13.1188	0.00935	1	3.76563	0.0245281	1	2.87618	0.0184989	1
CHIP6_3422	SPA3311	tufA	elongation factor Tu		Protein synthesis	Translation factors	SPA3984	0	1	0	3404689	3405873	CDS	3	3	1	1	1	1	1	1							4.85158	0.0698313
CHIP6_3423	SPA3312	fusA	elongation factor G		Protein synthesis	Translation factors	0	0	0	0	3405945	3408059	CDS	3	3	1	1	1	1	1	1	10.7966	0.00393684	1				3.00889	0.0218066	1
CHIP6_3462	SPA3351	aroB	3-dehydroquinate synthase		Amino acid biosynthesis	Aromatic amino acid family	0	0	0	0	3446793	3447881	CDS	3	3	1	1	1	1	1	1	4.43703	0.00331392	1	0.594968	0.157131		1.56491	0.0782133
CHIP6_3476	SPA3365	pckA	phosphoenolpyruvate carboxykinase		Energy metabolism	Glycolysis/gluconeogenesis	0	0	0	0	3462277	3463896	CDS	3	3	1	1	1	1	1	1	3.0761	0.00515862	1	-3.06532	0.0250556	1	-0.279409	0.402992
CHIP6_3480	SPA3369	yhgF	putative transcription accessory protein		Unknown function	General	0	0	0	0	3466837	3469167	CDS	3	3	1	1	1	1	1	1							-0.0873133	0.83496
CHIP6_3483	SPA3372	yhgG	conserved hypothetical protein		Hypothetical proteins	Conserved	0	0	0	0	3472181	3472417	CDS	3	2	1	0	1	1	1	1	13.1062	0.00287692	1	7.41552	0.0540396		4.24746	0.0202759	1
CHIP6_3484	SPA3373	-	conserved hypothetical protein		Mobile and extrachromosomal element functions	Transposon functions	0	0	0	0	3472652	3473578	CDS	3	3	1	1	1	1	1	1	13.1938	0.00374	1	1.94683	0.0248257	1	3.66314	0.0326245	1
CHIP6_3488	SPA3376	yhgI	conserved hypothetical protein		Unknown function	General	0	0	0	1	3475164	3475739	CDS	3	3	1	1	1	1	1	1	6.13857	0.012678	1	0.430732	0.198639		0.245998	0.229571
CHIP6_3487	SPA3376	yhgI	conserved hypothetical protein		Unknown function	General	0	0	0	1	3475164	3475739	CDS	3	3	1	1	1	1	1	1	6.43385	0.00282264	1				-1.13937	0.105559
CHIP6_3492	SPA3380	malT	MalT regulatory protein		Unclassified	Role category not yet assigned	0	0	0	0	3482626	3485331	CDS	3	3	1	1	1	1	1	1	5.79979	0.020762	1				0.778033	0.122797
CHIP6_3502	SPA3384	glpD	aerobic glycerol-3-phosphate dehydrogenase		Energy metabolism	Aerobic	0	0	0	0	3487687	3489195	CDS	3	3	1	1	1	1	1	1	4.20378	0.0451871	1				0.477857	0.191687
CHIP6_3509	SPA3385	glgP	glycogen phosphorylase		Energy metabolism	Biosynthesis and degradation of polysaccharides	0	0	0	0	3489287	3491734	CDS	3	3	1	1	1	1	1	1	5.24032	0.00254175	1	-0.485855	0.155118		0.829293	0.103116
CHIP6_3517	SPA3394	gntR	gluconate utilization operon repressor		Energy metabolism	Entner-Doudoroff	0	0	0	0	3503287	3504282	CDS	3	2	1	0	1	1	1	1	9.7485	0.00272	1	1.16024	0.0403394	1	2.08742	0.02058	1
CHIP6_3529	SPA3407	ugpE	sn-Glycerol-3-phosphate transport system permease protein		Transport and binding proteins	Carbohydrates, organic alcohols, and acids	0	0	0	0	3515672	3516517	CDS	3	3	1	1	1	1	1	1				0.485537	0.324743		-1.09116	0.170494
CHIP6_3530	SPA3408	ugpA	glycerol-3-phosphate transport system permease protein		Transport and binding proteins	Other	0	0	0	0	3516514	3517401	CDS	3	3	1	1	1	1	1	1	7.90003	0.00277037	1	1.45935	0.0352957	1	-1.26662	0.120734
CHIP6_3534	SPA3411	livF	high-affinity branched-chain amino acid transport ATP-binding protein		Transport and binding proteins	Amino acids, peptides and amines	0	0	0	0	3519497	3520210	CDS	3	2	1	0	1	1	1	1	14.7611	0.0035619	1				5.67699	0.0233864	1
CHIP6_3536	SPA3413	livM	high-affinity branched-chain amino acid transport system permease protein		Transport and binding proteins	Unknown substrate	0	0	0	0	3520976	3522241	CDS	3	3	1	1	1	1	1	1	5.50405	0.00275902	1				2.65345	0.0188741	1
CHIP6_3559	SPA3436	yhhJ	putative ABC superfamily (atp_bind/membrane) transport protein		Unknown function	General	0	0	0	0	3542672	3543796	CDS	3	3	1	1	1	1	1	1	3.1028	0.004	1				1.10454	0.0691407
CHIP6_3563	SPA3446	pitA	putative low-affinity inorganic phosphate transporter		Transport and binding proteins	Anions	0	0	0	0	3555160	3556656	CDS	3	3	1	1	1	1	1	1	4.57544	0.00397872	1	0.163872	0.504275		2.11472	0.0336	1
CHIP6_3569	SPA3451	prlC	oligopeptidase A		Protein fate	Degradation of proteins, peptides, and glycopeptides	0	0	0	0	3560612	3562654	CDS	3	3	1	1	1	1	1	1	8.74529	0.00267143	1				2.27889	0.0730337
CHIP6_3594	SPA3474	yhjN	putative polysaccharide biosynthesis protein subunit B		Cell envelope	Biosynthesis and degradation of surface polysaccharides and lipopolysaccharides	0	0	0	0	3591952	3594252	CDS	3	3	1	1	1	1	1	1	4.46263	0.0034	1	3.98887	0.0385841	1	4.24579	0.0180923	1
CHIP6_3604	SPA3484	dppD	dipeptide transport ATP-binding protein DppD		Transport and binding proteins	Amino acids, peptides and amines	0	0	0	0	3604959	3605942	CDS	3	3	1	1	1	1	1	1	5.79107	0.0324052	1				0.327265	0.431311
CHIP6_3607	SPA3486	dppB	dipeptide transport system permease protein DppB		Transport and binding proteins	Amino acids, peptides and amines	0	0	0	0	3606865	3607884	CDS	3	3	1	1	1	1	1	1	6.7681	0.0026955	1				0.361036	0.299769
CHIP6_3632	SPA3506	glyS	glycine-tRNA synthetase, beta subunit		Protein synthesis	tRNA aminoacylation	0	0	0	0	3627721	3629790	CDS	3	3	1	1	1	1	1	1	2.04309	0.00605524	1				0.342632	0.192241
CHIP6_3633	SPA3507	glyQ	glycine-tRNA synthetase, alpha subunit		Protein synthesis	tRNA aminoacylation	0	0	0	0	3629800	3630711	CDS	3	3	1	1	1	1	1	1	6.3083	0.04499	1				1.17732	0.05232
CHIP6_3649	SPA3523	yiaN	putative membrane protein		Transport and binding proteins	Carbohydrates, organic alcohols, and acids	0	0	0	0	3646590	3647867	CDS	3	3	1	1	1	1	1	1	7.60973	0.00267143	1				1.62325	0.0647957
CHIP6_3653	SPA3527	yiaR	putative sugar-phosphate isomerase		Energy metabolism	Sugars	0	0	0	0	3650987	3651847	CDS	3	1	1	1	1	0	1	0	3.6204	0.0445711	1	7.61414	0.0362935	1	6.29331	0.0496648	1
CHIP6_3660	SPA3534	selA	L-seryl-tRNA(Ser) selenium transferase		Protein synthesis	tRNA aminoacylation	0	0	0	0	3660700	3662091	CDS	3	3	1	1	1	1	1	1	8.40219	0.0228015	1				2.85565	0.0327494	1
CHIP6_3662	SPA3536	mtlA	mannitol-specific enzyme II of phosphotransferase system		Transport and binding proteins	Carbohydrates, organic alcohols, and acids	0	0	0	0	3663274	3665190	CDS	3	3	1	1	1	1	1	1	6.24458	0.00350625	1	1.1126	0.0284842	1	4.38607	0.0271745	1
CHIP6_3685	SPA3560	tdh	threonine 3-dehydrogenase		Energy metabolism	Amino acids and amines	0	0	0	0	3690828	3691853	CDS	3	3	1	1	1	1	1	1	4.3338	0.047872	1				2.40144	0.0451223	1
CHIP6_3724	SPA3598	yicE	putative purine permease		Transport and binding proteins	Nucleosides, purines and pyrimidines	0	0	0	0	3729090	3730481	CDS	3	3	1	1	1	1	1	1	3.97288	0.00513333	1				-0.663893	0.0759818
CHIP6_3745	SPA3620	-	putative PTS system protein	3	Transport and binding proteins	Carbohydrates, organic alcohols, and acids	0	0	0	0	3758655	3759404	CDS	3	2	1	0	1	1	1	1	7.58596	0.00264	1	-0.662447	0.104529		-0.411451	0.101484
CHIP6_3757	SPA3632	-	putative PTS system IIC component	3	Transport and binding proteins	Carbohydrates, organic alcohols, and acids	0	0	0	0	3770362	3771720	CDS	3	3	1	1	1	1	1	1							-0.315531	0.53626
CHIP6_3763	SPA3638	uhpC	regulatory protein pseudogene		Pseudogene	Pseudogene	0	0	0	0	3775846	3777174	Pseudogene	3	2	1	0	1	1	1	1	7.42897	0.00287692	1	3.61235	0.0246	1	2.08964	0.0334982	1
CHIP6_3812	SPA3687	thdF	thiophene and furan oxidation protein		Protein synthesis	tRNA and rRNA base modification	0	0	0	0	3830164	3831528	CDS	3	3	1	1	1	1	1	1	5.66143	0.00371813	1				2.66554	0.0213818	1
CHIP6_3821	SPA3694	phoU	phosphate transport system regulatory protein		Regulatory functions	Other	0	0	0	0	3837634	3838359	CDS	3	3	1	1	1	1	1	1
CHIP6_3823	SPA3696	pstA	phosphate transport system permease protein		Transport and binding proteins	Anions	0	0	0	0	3839234	3840124	CDS	3	3	1	1	1	1	1	1							0.894146	0.0920718
CHIP6_3824	SPA3697	pstC	phosphate transport system permease protein		Transport and binding proteins	Anions	0	0	0	0	3840124	3841083	CDS	3	3	1	1	1	1	1	1	6.8706	0.00259722	1	4.63508	0.0269254	1	1.86658	0.0997672
CHIP6_3829	SPA3700	glmS	glucosamine--fructose-6-phosphate aminotransferase		Central intermediary metabolism	Amino sugars	0	0	0	0	3844054	3845883	CDS	3	3	1	1	1	1	1	1	3.19886	0.00554737	1	0.316375	0.478005		2.49922	0.0324545	1
CHIP6_3835	SPA3706	atpA	ATP synthase alpha subunit		Energy metabolism	ATP-proton motive force interconversion	0	0	0	0	3851453	3852994	CDS	3	3	1	1	1	1	1	1	3.75937	0.0469925	1	2.90171	0.0486723	1	1.03441	0.0335495	1
CHIP6_3839	SPA3710	atpB	ATP synthase A chain		Energy metabolism	ATP-proton motive force interconversion	0	0	0	0	3854371	3855186	CDS	3	3	1	1	1	1	1	1	4.84578	0.0388823	1				1.0574	0.093072
CHIP6_3840	SPA3711	atpI	ATP synthase protein I.		Unknown function	NA	0	0	0	0	3855195	3855575	CDS	3	3	1	1	1	1	1	1							1.88892	0.0261927	1
CHIP6_3846	SPA3716	asnA	asparagine synthetase A		Amino acid biosynthesis	Aspartate family	0	0	0	0	3860327	3861319	CDS	3	2	1	0	1	1	1	1	9.52385	0.0034	1				2.68657	0.0662535
CHIP6_3862	SPA3740	ilvG	acetolactate synthase large subunit		Amino acid biosynthesis	Pyruvate family	0	0	0	0	3884624	3886270	CDS	3	3	1	1	1	1	1	1				0.560932	0.102165		0.520505	0.0918803
CHIP6_3865	SPA3743	ilvD	dihydroxyacid dehydratase		Amino acid biosynthesis	Pyruvate family	0	0	0	0	3887634	3889484	CDS	3	3	1	1	1	1	1	1	9.09486	0.0026093	1	0.694965	0.0736748		1.96839	0.0224	1
CHIP6_3875	SPA3755	rhlB	putative ATP-dependent RNA helicase pseudogene		Pseudogene	Pseudogene	0	0	0	0	3900982	3902249	Pseudogene	3	3	1	1	1	1	1	1	5.0328	0.0340543	1	1.42524	0.0315361	1	2.1789	0.0260077	1
CHIP6_3877	SPA3757	rho	transcription termination factor		Transcription	Transcription factors	0	0	0	0	3903141	3904400	CDS	3	3	1	1	1	1	1	1	5.50377	0.00256164	1	-0.497013	0.238558		-0.132406	0.754695
CHIP6_3890	SPA3770	yifK	probable amino acid permease		Transport and binding proteins	Unknown substrate	0	0	0	0	3917634	3919019	CDS	3	3	1	1	1	1	1	1	6.80553	0.0033	1				1.75473	0.0260717	1
CHIP6_3902	SPA3788	dapF	diaminopimelate epimerase		Amino acid biosynthesis	Aspartate family	0	0	0	0	3930477	3931301	CDS	3	3	1	1	1	1	1	1	3.58413	0.00445699	1	1.73553	0.0679613		2.07535	0.0189	1
CHIP6_3956	SPA3848	glnA	glutamine synthetase		Amino acid biosynthesis	Glutamate family	0	0	0	0	3993664	3995073	CDS	3	3	1	1	1	1	1	1	3.94711	0.00249333	1	-0.88112	0.0325102		0.267593	0.511604
CHIP6_3985	SPA3877	fdoI	formate dehydrogenase-O gamma subunit		Energy metabolism	Anaerobic	0	0	0	0	4021253	4021888	CDS	3	3	1	1	1	1	1	1	3.91917	0.00640648	1	1.86524	0.0454551	1	1.79012	0.0514344
CHIP6_4043	SPA3935	hslV	heat shock protein		Protein fate	Degradation of proteins, peptides, and glycopeptides	0	0	0	0	4078539	4079069	CDS	3	3	1	1	1	1	1	1	2.8801	0.0178933	1				5.44958	0.0218615	1
CHIP6_4044	SPA3936	ftsN	cell division protein		Cellular processes	Cell division	0	0	0	0	4079161	4080132	CDS	3	3	1	1	1	1	1	1	4.16485	0.0054466	1	0.41205	0.424627		-0.273294	0.29441
CHIP6_4092	SPA3992	rpoC	DNA-directed RNA polymerase, beta'-subunit		Transcription	DNA-dependent RNA polymerase	0	0	0	0	4143638	4147861	CDS	3	3	1	1	1	1	1	1	6.9441	0.00262456	1	-1.08978	0.0600694		0.405787	0.363995
CHIP6_4103	SPA4001	thiC	thiamine biosynthesis protein		Biosynthesis of cofactors, prosthetic groups, and carriers	Thiamine	0	0	0	1	4152797	4154692	CDS	3	3	1	1	1	1	1	1	3.47508	0.00987619	1				2.83683	0.0285224	1
CHIP6_4102	SPA4001	thiC	thiamine biosynthesis protein		Biosynthesis of cofactors, prosthetic groups, and carriers	Thiamine	0	0	0	1	4152797	4154692	CDS	3	3	1	1	1	1	1	1				2.67297	0.025279	1	2.78474	0.0495563	1
CHIP6_4156	SPA4038	pgi	glucose-6-phosphate isomerase		Energy metabolism	Glycolysis/gluconeogenesis	0	0	0	0	4194933	4196582	CDS	3	3	1	1	1	1	1	1	1.45921	0.0161363	1				-0.392978	0.226598
CHIP6_4165	SPA4047	malK	maltose/maltodextrin transport ATP-binding protein		Transport and binding proteins	Carbohydrates, organic alcohols, and acids	0	0	0	0	4205652	4206761	CDS	3	3	1	1	1	1	1	1	2.12201	0.0144675	1				-0.0477567	0.836993
CHIP6_4167	SPA4049	malM	maltose operon periplasmic protein		Transport and binding proteins	Amino acids, peptides and amines	0	0	0	0	4208372	4209289	CDS	3	3	1	1	1	1	1	1	7.30315	0.0187	1	0.350311	0.415031		0.280109	0.232511
CHIP6_4204	SPA4085	yjcD	putative xanthine/uracil permeases family protein		Unknown function	General	0	0	0	0	4258070	4259419	CDS	3	3	1	1	1	1	1	1	6.22298	0.0362421	1
CHIP6_4209	SPA4090	yjcG	Sodium:solute symporter family protein		Transport and binding proteins	Unknown substrate	0	0	0	0	4263432	4265081	CDS	3	2	1	0	1	1	1	1	8.03436	0.00267143	1				0.105903	0.617294
CHIP6_4216	SPA4097	nrfD	cytochrome c-type biogenesis protein		Energy metabolism	Electron transport	0	0	0	0	4270791	4271747	CDS	3	2	1	0	1	1	1	1	11.0434	0.0034	1	2.91909	0.0256358	1	3.8448	0.0284164	1
CHIP6_4222	SPA4104	lpxO	putative membrane-bound beta-hydroxylase		Energy metabolism	Electron transport	0	0	0	0	4279786	4280694	CDS	3	3	1	1	1	1	1	1	3.68311	0.0535189					2.02893	0.0361341	1
CHIP6_4226	SPA4108	proP	ProP		Transport and binding proteins	Unknown substrate	0	0	0	0	4282903	4284405	CDS	3	3	1	1	1	1	1	1	4.89111	0.0189149	1				2.59633	0.0268211	1
CHIP6_4236	SPA4118	fumB	fumarate hydratase class I		Energy metabolism	TCA cycle	0	0	0	0	4297298	4298944	CDS	3	3	1	1	1	1	1	1							0.0572948	0.828839
CHIP6_4243	SPA4125	dmsC	putative dimethyl sulfoxide reductase subunit C		Energy metabolism	Aerobic	0	0	0	0	4306858	4307631	CDS	3	2	1	0	1	1	1	1	9.97731	0.00257931	1	1.6045	0.0495	1	1.44862	0.0317211	1
CHIP6_4254	SPA4135	-	Putative acetyltransferase		Unknown function	General	0	0	0	0	4314124	4314615	CDS	3	3	1	1	1	1	1	1	2.76393	0.00626233	1				-0.227376	0.428907
CHIP6_4258	SPA4139	dsbD	thiol:disulfide interchange protein DsbD		Protein fate	Protein folding and stabilization	0	0	0	0	4317121	4318824	CDS	3	3	1	1	1	1	1	1	4.54012	0.00329308	1				1.4671	0.0907789
CHIP6_4266	SPA4147	groEL	GroEL protein		Protein fate	Protein folding and stabilization	0	0	0	0	4324850	4326496	CDS	3	3	1	1	1	1	1	1	4.51616	0.00477041	1				0.793026	0.154239
CHIP6_4295	SPA4179	hflX	HflX protein, putative GTP-binding protein		Protein fate	Degradation of proteins, peptides, and glycopeptides	0	0	0	0	4354786	4356066	CDS	3	3	1	1	1	1	1	1	4.83981	0.0516627					0.0677298	0.764865
CHIP6_4300	SPA4183	purA	adenylosuccinate synthetase		Purines, pyrimidines, nucleosides, and nucleotides	Purine ribonucleotide biosynthesis	0	0	0	0	4358926	4360224	CDS	3	3	1	1	1	1	1	1	6.9377	0.00307397	1	1.05038	0.035426	1	1.74876	0.071121
CHIP6_4317	SPA4200	sgaT	putative transport protein SgaT		Unknown function	General	0	0	0	0	4374230	4375660	CDS	3	3	1	1	1	1	1	1	9.15788	0.00303243	1				1.36238	0.0260129	1
CHIP6_4325	SPA4208	rpsF	30s ribosomal protein S6		Protein synthesis	Ribosomal proteins: synthesis and modification	0	0	0	0	4379544	4379939	CDS	3	3	1	1	1	1	1	1	9.05766	0.00249333	1	5.87036	0.0234107	1	4.46134	0.0204522	1
CHIP6_4326	SPA4209	priB	primosomal replication protein N		Unknown function	NA	0	0	0	0	4379946	4380260	CDS	3	3	1	1	1	1	1	1	5.9655	0.00257931	1				0.0489032	0.920304
CHIP6_4327	SPA4210	rpsR	30s ribosomal subunit protein S18		Protein synthesis	Ribosomal proteins: synthesis and modification	0	0	0	0	4380265	4380492	CDS	3	3	1	1	1	1	1	1	2.69999	0.00602654	1				3.34439	0.0588
CHIP6_4344	SPA4230	ytfN	putative exported protein		Transport and binding proteins	Amino acids, peptides and amines	0	0	0	0	4400359	4404138	CDS	3	3	1	1	1	1	1	1	3.38127	0.00369651	1	-0.298814	0.107886		1.06295	0.0807925
CHIP6_4350	SPA4236	mpl	murein peptide ligase pseudogene		Pseudogene	Pseudogene	0	0	0	0	4409247	4411050	Pseudogene	3	3	1	1	1	1	1	1	3.89354	0.00510829	1				-1.09163	0.225851
CHIP6_4366	SPA4237	yjga	conserved hypothetical protein		Unclassified	Role category not yet assigned	0	0	0	0	4411157	4411708	CDS	3	3	1	1	1	1	1	1	6.33393	0.00253559	1	1.89126	0.124166		1.31182	0.03528	1
CHIP6_4367	SPA4238	pmbA	putative PmbA protein		Cellular processes	Toxin production and resistance	0	0	0	0	4411804	4413156	CDS	3	3	1	1	1	1	1	1	7.14145	0.0257703	1				2.01129	0.0429748	1
CHIP7_5387	SPA4255	treB	trehalose-specific IIBC component of PTS system		Transport and binding proteins	Carbohydrates, organic alcohols, and acids	0	0	0	0	4426875	4428293	CDS	3	3	1	1	1	1	1	1	2.99306	0.00637696	1				1.67722	0.0483	1
CHIP6_4389	SPA4261	pyrB	aspartate carbamoyltransferase catalytic subunit		Purines, pyrimidines, nucleosides, and nucleotides	Pyrimidine ribonucleotide biosynthesis	0	0	0	0	4434044	4434979	CDS	3	3	1	1	1	1	1	1	3.23522	0.00617453	1				0.358611	0.141148
CHIP6_5111	SPA4293	-	-	10	Unknown function	NA	0	0	0	0	4465253	4465498	CDS	3	2	1	0	1	1	1	1				3.6534	0.025256	1	3.72287	0.0206976	1
CHIP7_5532	SPA4294	-	-	10	Pseudogene	Pseudogene	0	0	0	0	4465495	4466229	Pseudogene	3	3	1	1	1	1	1	1	5.77139	0.0249783	1				2.95744	0.0441717	1
CHIP6_0009	SPA4310	-	-	10	Unclassified	Role category not yet assigned	0	0	0	0	4479168	4479833	CDS	3	3	1	1	1	1	1	1	5.21817	0.00304741	1				1.66772	0.0449898	1
CHIP6_4440	SPA4332	iadA	probable isoaspartyl dipeptidase		Protein fate	Degradation of proteins, peptides, and glycopeptides	0	0	0	0	4506044	4507216	CDS	3	3	1	1	1	1	1	1	6.6168	0.0179695	1				3.71605	0.0808615
CHIP6_4447	SPA4340	-	-		Energy metabolism	Amino acids and amines	0	0	0	0	4514857	4516227	CDS	3	3	1	1	1	1	1	1	5.4187	0.0032725	1	-1.02565	0.0351246	1	1.27428	0.063913
CHIP6_4460	SPA4353	cstA	probable carbon starvation protein		Unclassified	Role category not yet assigned	0	0	0	0	4527925	4530075	CDS	3	3	1	1	1	1	1	1	6.78533	0.00255	1	2.06217	0.041	1	3.71415	0.0582357
CHIP6_4484	SPA4373	yjjG	conserved hypothetical protein		Central intermediary metabolism	Other	0	0	0	0	4545685	4546365	CDS	3	3	1	1	1	1	1	1	4.08985	0.022717	1				2.14742	0.0908571
CHIP6_4485	SPA4374	prfC	peptide chain release factor 3		Protein synthesis	Translation factors	0	0	0	0	4546457	4548046	CDS	3	3	1	1	1	1	1	1	4.06313	0.0331638	1				-0.33638	0.422003
CHIP6_4493	SPA4382	deoA	thymidine phosphorylase		Purines, pyrimidines, nucleosides, and nucleotides	Salvage of nucleosides and nucleotides	0	0	0	0	4554906	4556228	CDS	3	3	1	1	1	1	1	1	4.16396	0.00281203	1				1.86959	0.0447211	1
CHIP6_4506	SPA4391	yjjK	conserved hypothetical ABC transporter		Transport and binding proteins	Unknown substrate	0	0	0	0	4564961	4566628	CDS	3	3	1	1	1	1	1	1	6.41985	0.00246981	1	0.545034	0.0779925		-0.0717875	0.575289
CHIP6_0137	SPA0009	yaaH	conserved hypothetical protein		Cell envelope	Other	0	0	0	0	9375	9941	CDS	2	3	0	1	1	1	1	1				3.23262	0.0295549	1	2.42778	0.0274068	1
CHIP6_0146	SPA0018	-	putative chitinase pseudogene		Pseudogene	Pseudogene	0	0	0	0	17860	19959	Pseudogene	2	3	0	1	1	1	1	1				1.61575	0.0291934	1	2.08524	0.0497046	1
CHIP7_5389	SPA0019	-	putative hydroxymethyltransferase		Amino acid biosynthesis	Serine family	0	0	0	1	19991	23047	CDS	2	2	0	0	1	1	1	1				1.1612	0.0457974	1	3.16725	0.0274245	1
CHIP6_0167	SPA0039	-	possible sulfatase		Central intermediary metabolism	Sulfur metabolism	0	0	0	0	44278	45993	CDS	2	3	0	1	1	1	1	1							0.152546	0.529634
CHIP6_0177	SPA0049	fkpB	probable FkbB-type 16 kD peptidyl-prolyl cis-trans isomerase		Unclassified	Role category not yet assigned	0	0	0	0	57310	57759	CDS	2	3	0	1	1	1	1	1							-0.463929	0.320948
CHIP7_5457	SPA0055	oadB	oxaloacetate decarboxylase beta chain		Unclassified	Role category not yet assigned	SPA3218	0	1	0	63508	64791	CDS	2	2	0	0	1	1	1	1				2.72627	0.0257714	1	3.27372	0.01764	1
CHIP6_0185	SPA0058	citC	citrate-sodium symporter		Transport and binding proteins	Unknown substrate	0	0	0	0	66984	68324	CDS	2	2	0	0	1	1	1	1				4.38467	0.0418786	1	2.15548	0.0753405
CHIP6_0193	SPA0065	dapB	dihydrodipicolinate reductase		Amino acid biosynthesis	Aspartate family	0	0	0	0	73949	74770	CDS	2	3	0	1	1	1	1	1				-0.244961	0.557912		1.45596	0.102405
CHIP6_0199	SPA0072	caiC	probable crotonobetaine/carnitine-CoA ligase		Fatty acid and phospholipid metabolism	Degradation	0	0	0	0	82318	83871	CDS	2	1	0	0	1	1	1	0				3.91018	0.0312099	1	4.64233	0.02352	1
CHIP6_0200	SPA0073	caiB	L-carnitine dehydratase		Unclassified	Role category not yet assigned	0	0	0	0	83934	85151	CDS	2	2	0	0	1	1	1	1				-0.754351	0.172153		0.872302	0.122364
CHIP6_0221	SPA0094	imp	organic solvent tolerance protein precursor		Cellular processes	Detoxification	0	0	0	0	105706	108060	CDS	2	3	1	1	1	1	0	1	3.46318	0.00415556	1	-0.799412	0.0543204
CHIP6_0225	SPA0098	polB	DNA polymerase II		DNA metabolism	DNA replication, recombination, and repair	0	0	0	0	112972	115323	CDS	2	3	1	1	1	1	0	1	2.91805	0.00893628	1	-0.24168	0.398962
CHIP6_0229	SPA0104	araA	L-arabinose isomerase		Energy metabolism	Sugars	0	0	0	0	119584	121086	CDS	2	3	0	1	1	1	1	1							0.673485	0.23288
CHIP6_0230	SPA0105	araB	L-ribulokinase		Energy metabolism	Sugars	0	0	0	0	121097	122806	CDS	2	1	0	0	1	0	1	1	6.00252	0.0340861	1				5.346	0.0225191	1
CHIP6_0234	SPA0109	yabK	putative ABC transporter integral membrane protein		Transport and binding proteins	Other	0	0	0	0	125608	127215	CDS	2	3	1	1	1	1	0	1	4.86356	0.00507437	1	0.912732	0.112058		8.32483e-05	0.9997
CHIP6_0243	SPA0118	ilvI	acetolactate synthase isozyme III large subunit		Amino acid biosynthesis	Pyruvate family	0	0	0	0	137339	139063	CDS	2	3	0	1	1	1	1	1							2.05697	0.0439194	1
CHIP6_0244	SPA0119	ilvH	acetolactate synthase isozyme III small subunit		Amino acid biosynthesis	Pyruvate family	0	0	0	0	139063	139557	CDS	2	3	0	1	1	1	1	1							0.263378	0.397685
CHIP6_0247	SPA0122	yabC	conserved hypothetical protein		Unknown function	Enzymes of unknown specificity	0	0	0	0	141911	142852	CDS	2	3	0	1	1	1	1	1				-0.0500463	0.824217		0.149774	0.378971
CHIP6_0252	SPA0127	mraY	phospho-N-acetylmuramoyl-pentapeptide- transferase		Cell envelope	Biosynthesis and degradation of murein sacculus and peptidoglycan	0	0	0	0	147819	148901	CDS	2	3	0	1	1	1	1	1				-2.84591	0.0328	1	0.26985	0.497935
CHIP6_0255	SPA0130	murG	UDP-N-acetylglucosamine:N-acetylmuramyl- (pentapeptide) pyrophosphoryl-undecaprenol N-acetylglucosamine transferase		Cell envelope	Biosynthesis and degradation of murein sacculus and peptidoglycan	0	0	0	0	151461	152528	CDS	2	3	0	1	1	1	1	1				1.04923	0.15179		1.69518	0.0354828	1
CHIP6_0259	SPA0134	ftsA	cell division protein FtsA		Cellular processes	Cell division	0	0	0	0	155864	157126	CDS	2	3	0	1	1	1	1	1							0.693923	0.158171
CHIP6_0260	SPA0135	ftsZ	cell division protein FtsZ		Cellular processes	Cell division	0	0	0	0	157187	158338	CDS	2	3	0	1	1	1	1	1							3.29555	0.0193694	1
CHIP6_0263	SPA0138	secA	preprotein translocase SecA subunit		Protein fate	Protein and peptide secretion and trafficking	0	0	0	0	160194	162899	CDS	2	3	1	1	1	1	0	1	2.46057	0.0179579	1
CHIP6_0268	SPA0145	guaC	GMP reductase		Purines, pyrimidines, nucleosides, and nucleotides	Nucleotide and nucleoside interconversions	0	0	0	0	167283	168326	CDS	2	3	0	1	1	1	1	1				0.952994	0.216086		2.41269	0.01995	1
CHIP6_0271	SPA0148	ppdD	prepilin peptidase dependent protein D precursor		Cell envelope	Surface structures	0	0	0	0	170944	171381	CDS	2	2	0	0	1	1	1	1				4.42559	0.0448588	1	2.43428	0.0473073	1
CHIP6_0276	SPA0153	-	putative symporter		Transport and binding proteins	Carbohydrates, organic alcohols, and acids	0	0	0	0	175040	176446	CDS	2	3	0	1	1	1	1	1							0.307284	0.307525
CHIP6_0280	SPA0157	aceF	dihydrolipoamide acetyltransferase component (E2) of pyruvate dehydrogenase		Energy metabolism	Pyruvate dehydrogenase	0	0	0	0	182148	184037	CDS	2	3	0	1	1	1	1	1				0.994785	0.0446228		1.98125	0.0809191
CHIP6_0281	SPA0158	lpdA	dihydrolipoamide dehydrogenase		Energy metabolism	Pyruvate dehydrogenase	0	0	0	0	184239	185663	CDS	2	3	0	1	1	1	1	1							0.434935	0.326424
CHIP6_0296	SPA0171	yacK	possible multicopper oxidase precursor		Biosynthesis of cofactors, prosthetic groups, and carriers	Heme, porphyrin, and cobalamin	0	0	0	0	198809	200419	CDS	2	3	0	1	1	1	1	1							2.39252	0.0405202	1
CHIP6_5017	SPA0179	stk	-		Cell envelope	Surface structures	0	0	0	0	207989	209050	CDS	2	3	0	1	1	1	1	1				-1.1222	0.0678733		-0.531029	0.17666
CHIP6_5019	SPA0181	stk	-		Hypothetical proteins	Conserved	0	0	0	0	209680	210237	CDS	2	2	0	0	1	1	1	1							2.96955	0.0305347	1
CHIP6_5023	SPA0185	stk	-		Energy metabolism	Electron transport	0	0	0	0	214375	214980	CDS	2	3	0	1	1	1	1	1				4.70755	0.0591634		2.22531	0.0302282	1
CHIP6_0313	SPA0191	yadB	glutamyl-tRNA synthetase-related protein		Amino acid biosynthesis	Glutamate family	0	0	0	0	219659	220555	CDS	2	3	0	1	1	1	1	1				1.37138	0.137881		2.80078	0.0263284	1
CHIP6_0321	SPA0199	fhuD	ferrichrome-binding periplasmic protein precursor		Transport and binding proteins	Cations and iron carrying compounds	0	0	0	0	231038	231928	CDS	2	2	0	0	1	1	1	1				2.11664	0.0582378		2.74475	0.0245538	1
CHIP6_0332	SPA0209	yadQ	putative membrane protein		Transport and binding proteins	Unknown substrate	0	0	0	0	242933	244354	CDS	2	2	0	0	1	1	1	1							2.26129	0.0604486
CHIP6_0334	SPA0211	yadS	putative membrane protein		Cell envelope	Other	0	0	0	0	244881	245504	CDS	2	3	1	1	1	1	0	1	3.71392	0.00344474	1
CHIP6_0338	SPA0215	htrA	protease DO precursor; heat shock protein HtrA		Protein fate	Degradation of proteins, peptides, and glycopeptides	0	0	0	0	248764	250191	CDS	2	3	0	1	1	1	1	1				1.85622	0.0352344	1	1.29277	0.0337003	1
CHIP6_0343	SPA0220	glnD	[protein-PII] uridylyltransferase		Central intermediary metabolism	Nitrogen metabolism	0	0	0	0	254415	257087	CDS	2	3	0	1	1	1	1	1							-0.0934746	0.808693
CHIP6_0346	SPA0224	tsf	elongation factor Ts		Protein synthesis	Translation factors	0	0	0	0	259428	260279	CDS	2	3	0	1	1	1	1	1				0.0877254	0.658176		2.85227	0.0216851	1
CHIP6_0350	SPA0228	uppS	undecaprenyl pyrophosphate synthetase		Cell envelope	Biosynthesis and degradation of surface polysaccharides and lipopolysaccharides	0	0	0	0	263504	264262	CDS	2	3	0	1	1	1	1	1							1.30509	0.114876
CHIP6_0360	SPA0238	dnaE	DNA polymerase III, alpha chain		DNA metabolism	DNA replication, recombination, and repair	0	0	0	0	273694	277176	CDS	2	2	0	0	1	1	1	1							2.87678	0.0720325
CHIP6_0365	SPA0243	mesJ	cell cycle protein MesJ		Cellular processes	Cell division	0	0	0	0	282815	284107	CDS	2	3	0	1	1	1	1	1				-0.975865	0.0528198		1.20776	0.164211
CHIP6_0371	SPA0250	yaeB	conserved hypothetical protein		Unknown function	General	0	0	0	0	288436	289143	CDS	2	3	0	1	1	1	1	1				0.789443	0.194219		1.15498	0.0512615
CHIP6_2653	SPA0279	rseA	sigma-E factor negative regulatory protein		Regulatory functions	Other	0	0	0	0	315762	316412	CDS	2	3	0	1	1	1	1	1							0.0521868	0.772446
CHIP6_2602	SPA0287	pdxJ	putative pyridoxal phosphate biosynthetic protein		Biosynthesis of cofactors, prosthetic groups, and carriers	Pyridoxine	0	0	0	0	323494	324225	CDS	2	3	1	1	1	1	0	1	3.53238	0.0469397	1	1.64536	0.196016
CHIP6_2584	SPA0306	yjdL	putative transmembrane transport protein		Transport and binding proteins	Unknown substrate	0	0	0	0	343055	344515	CDS	2	3	0	1	1	1	1	1							0.50208	0.0920127
CHIP6_2571	SPA0319	-	putative membrane protein		Unknown function	General	0	0	0	0	360403	361281	CDS	2	3	1	1	1	1	0	1	7.37039	0.00283333	1	0.587127	0.067695
CHIP6_2554	SPA0336	pbpC	penicillin-binding protein 1C		Cell envelope	Biosynthesis and degradation of murein sacculus and peptidoglycan	0	0	0	0	378728	381043	CDS	2	2	0	0	1	1	1	1							3.38669	0.018766	1
CHIP6_2553	SPA0337	-	putative anaerobic dimethylsulfoxide reductase pseudogene		Pseudogene	Pseudogene	0	0	0	0	381173	383578	Pseudogene	2	3	0	1	1	1	1	1				2.07285	0.0262209	1	2.49427	0.0647011
CHIP6_2548	SPA0342	yfgB	conserved hypothetical protein		Unknown function	Enzymes of unknown specificity	0	0	0	0	386628	387794	CDS	2	3	0	1	1	1	1	1							0.998397	0.179942
CHIP6_2543	SPA0347	yfgL	putative lipoprotein		Protein fate	Degradation of proteins, peptides, and glycopeptides	0	0	0	0	392265	393443	CDS	2	3	0	1	1	1	1	1				2.88581	0.0678769		4.4832	0.0194202	1
CHIP6_2542	SPA0348	engA	putative GTP-binding protein		Unknown function	General	0	0	0	0	393560	395032	CDS	2	3	0	1	1	1	1	1							0.768333	0.0998158
CHIP6_2539	SPA0351	sinI	putative exported protein		Unclassified	Role category not yet assigned	0	0	0	0	397901	398866	CDS	2	3	0	1	1	1	1	1							3.44981	0.0213818	1
CHIP6_2526	SPA0367	purN	phosphoribosylglycinamidine myltransferase		Purines, pyrimidines, nucleosides, and nucleotides	Purine ribonucleotide biosynthesis	0	0	0	0	432612	433250	CDS	2	3	0	1	1	1	1	1							2.4015	0.088024
CHIP6_2524	SPA0369	upp	uracil phosphoribosyltransferase		Purines, pyrimidines, nucleosides, and nucleotides	Salvage of nucleosides and nucleotides	0	0	0	0	434700	435326	CDS	2	3	1	1	1	1	0	1	3.54197	0.00502388	1	-0.539878	0.117289
CHIP6_2523	SPA0370	uraA	uracil permease (uracil transporter)		Transport and binding proteins	Unknown substrate	0	0	0	0	435414	436703	CDS	2	2	1	0	1	1	0	1	8.76231	0.00290172	1
CHIP6_2522	SPA0371	yfgE	conserved hypothetical protein		DNA metabolism	DNA replication, recombination, and repair	0	0	0	0	436774	437499	CDS	2	3	1	1	1	1	0	1	6.80961	0.0243913	1
CHIP6_2512	SPA0383	-	putative membrane protein		Protein fate	Degradation of proteins, peptides, and glycopeptides	0	0	0	0	448792	449655	CDS	2	3	0	1	1	1	1	1							2.62656	0.045145	1
CHIP6_2508	SPA0386	dapE	succinyl-diaminopimelate desuccinylase		Amino acid biosynthesis	Aspartate family	0	0	0	0	451944	453071	CDS	2	3	0	1	1	1	1	1							0.763641	0.0780879
CHIP6_2499	SPA0395	tktB	transketolase 2		Energy metabolism	Pentose phosphate pathway	0	0	0	0	465266	467266	CDS	2	3	0	1	1	1	1	1				-1.84468	0.0292957	1	0.0353715	0.83984
CHIP6_2497	SPA0397	maeB	NADP-dependent malate dehydrogenase (decarboxylating)		Energy metabolism	Pentose phosphate pathway	0	0	0	0	468508	470787	CDS	2	3	0	1	1	1	1	1				-0.486467	0.339985		1.08956	0.135681
CHIP6_2490	SPA0404	eutM	putative ethanolamine utilization protein EutN		Unclassified	Role category not yet assigned	0	0	0	0	474896	475243	CDS	2	2	0	0	1	1	1	1				6.67842	0.1353		4.06156	0.018816	1
CHIP6_2489	SPA0405	eutE	putative aldehyde dehydrogenase		Fatty acid and phospholipid metabolism	Biosynthesis	0	0	0	0	475255	476658	CDS	2	0	0	0	1	0	1	0				9.6196	0.0289321	1	5.73544	0.0193519	1
CHIP6_2476	SPA0416	amiA	probable N-acetylmuramoyl-L-alanine amidase		Cell envelope	Biosynthesis and degradation of murein sacculus and peptidoglycan	0	0	0	0	486943	487812	CDS	2	3	0	1	1	1	1	1				0.539448	0.17619		1.52574	0.0592438
CHIP6_2475	SPA0417	-	putative acetyltransferase		Unknown function	General	0	0	0	0	488025	488450	CDS	2	3	0	1	1	1	1	1							2.26625	0.0376713	1
CHIP6_2460	SPA0431	-	hypothetical protein		Protein synthesis	tRNA aminoacylation	0	0	0	0	499907	500146	CDS	2	2	0	0	1	1	1	1				3.05869	0.0293508	1	2.01549	0.0299194	1
CHIP6_2458	SPA0433	ptsI	hypothetical protein		Transport and binding proteins	Carbohydrates, organic alcohols, and acids	0	0	0	0	500859	502586	CDS	2	3	0	1	1	1	1	1				0.556572	0.0881135		1.70402	0.0734026
CHIP6_2445	SPA0448	yfeC	conserved hypothetical protein		Unknown function	General	0	0	0	0	513563	513925	CDS	2	3	0	1	1	1	1	1				3.25844	0.0247123	1	2.55509	0.0213818	1
CHIP6_2442	SPA0452	mntH	manganese transport protein MntH		Cellular processes	Detoxification	0	0	0	0	518022	519263	CDS	2	3	0	1	1	1	1	1	3.1108	0.0459298	1	2.05997	0.0264717	1	2.75395	0.0196	1
CHIP6_2439	SPA0455	-	putative decarboxylase		Central intermediary metabolism	Other	0	0	0	0	520942	522594	CDS	2	3	1	1	1	1	0	1	7.87697	0.0275306	1
CHIP6_2414	SPA0486	fabB	3-oxoacyl-[acyl-carrier-protein] synthase I		Energy metabolism	ATP-proton motive force interconversion	0	0	0	0	558073	559287	CDS	2	3	1	1	0	1	1	1	5.46392	0.0415681	1
CHIP6_2395	SPA0505	-	putative amino acid transporter		Transport and binding proteins	Unknown substrate	0	0	0	0	576735	578156	CDS	2	3	0	1	1	1	1	1				-1.58071	0.049099	1
CHIP6_2388	SPA0512	hisM	histidine transport system permease		Regulatory functions	Other	0	0	0	0	584284	584991	CDS	2	3	0	1	1	1	1	1							-0.230603	0.288708
CHIP6_2377	SPA0523	-	putative transketolase N-terminal section		Energy metabolism	Pentose phosphate pathway	0	0	0	0	592984	593814	CDS	2	3	0	1	1	1	1	1				2.01048	0.062861		1.43932	0.0450617	1
CHIP6_2369	SPA0531	yfbS	putative sodium/sulphate transporter		Unknown function	General	0	0	0	0	602088	603914	CDS	2	3	0	1	1	1	1	1							1.54447	0.104115
CHIP6_2361	SPA0539	nuoE	NADH dehydrogenase I chain E		Central intermediary metabolism	Other	0	0	0	0	611434	611934	CDS	2	3	0	1	1	1	1	1				-0.632655	0.0652159		1.71195	0.021545	1
CHIP6_2355	SPA0546	nuoL	NADH dehydrogenase I chain L		Energy metabolism	Electron transport	0	0	0	0	618417	620258	CDS	2	3	0	1	1	1	1	1				0.516331	0.106355		0.134438	0.627518
CHIP6_2351	SPA0549	-	putative receptor/regulator protein		Cellular processes	Chemotaxis and motility	0	0	0	0	623644	624648	CDS	2	3	0	1	1	1	1	1
CHIP6_2345	SPA0555	yfbB	conserved hypothetical protein		Unknown function	Enzymes of unknown specificity	0	0	0	0	629662	630420	CDS	2	3	1	1	1	1	0	1	3.62297	0.0262063	1	-0.837583	0.187231
CHIP6_2338	SPA0562	pqaB	melittin resistance protein PqaB		Cellular processes	Toxin production and resistance	0	0	0	0	634677	636323	CDS	2	3	1	1	1	1	0	1	7.71749	0.002992	1	-0.616386	0.138821
CHIP6_2326	SPA0574	-	putative 2,4-dihydroxyhept-2-ene-1,7-dioic acid aldolase		Energy metabolism	Other	0	0	0	0	648448	649251	CDS	2	3	0	1	1	1	1	1							0.926183	0.0983505
CHIP6_2320	SPA0580	glpA	anaerobic glycerol-3-phosphate dehydrogenase subunit A		Energy metabolism	Anaerobic	0	0	0	1	653404	655032	CDS	2	3	1	1	1	1	0	1	5.08057	0.00376213	1	1.30189	0.0531897
CHIP6_2321	SPA0580	glpA	anaerobic glycerol-3-phosphate dehydrogenase subunit A		Energy metabolism	Anaerobic	0	0	0	1	653404	655032	CDS	2	3	1	1	1	1	0	1
CHIP6_2319	SPA0581	glpT	glycerol-3-phosphate transporter		Transport and binding proteins	Other	0	0	0	1	655305	656663	CDS	2	3	0	1	1	1	1	1				-0.0377792	0.870069		0.997235	0.180139
CHIP6_2318	SPA0581	glpT	glycerol-3-phosphate transporter		Transport and binding proteins	Other	0	0	0	1	655305	656663	CDS	2	3	0	1	1	1	1	1				-1.17234	0.125193		-0.141641	0.543026
CHIP6_2315	SPA0584	-	putative transmembrane transport protein		Cellular processes	Toxin production and resistance	0	0	0	0	658894	660084	CDS	2	3	1	1	1	1	0	1	5.14107	0.0034	1
CHIP6_2307	SPA0592	gyrA	DNA gyrase subunit A		DNA metabolism	DNA replication, recombination, and repair	0	0	0	0	668921	671557	CDS	2	3	1	1	1	1	0	1	3.73347	0.00991913	1
CHIP6_2301	SPA0599	ada	ADA regulatory protein		Energy metabolism	Methanogenesis	0	0	0	0	681073	682134	CDS	2	2	0	0	1	1	1	1							3.72514	0.0253292	1
CHIP6_2293	SPA0607	napH	ferredoxin-type protein NapH		Energy metabolism	Electron transport	0	0	0	0	689539	690408	CDS	2	2	0	0	1	1	1	1							1.40032	0.0515438
CHIP7_5434	SPA0611	ccmB	heme exporter protein B1		Protein fate	Protein and peptide secretion and trafficking	SPA3668	0	1	0	692223	692879	CDS	2	3	1	1	0	1	1	1							1.38149	0.11745
CHIP6_3788	SPA0612	ccmC	heme exporter protein C1		Protein fate	Protein and peptide secretion and trafficking	SPA3667	0	1	0	692931	693668	CDS	2	0	0	0	1	0	1	0				8.15829	0.02788	1	6.22157	0.0406962	1
CHIP6_3786	SPA0616	dsbE	thiol:disulfide interchange protein		Protein fate	Protein folding and stabilization	SPA3663	0	1	0	696278	696835	CDS	2	2	0	0	1	1	1	1				1.31092	0.131038		0.746539	0.135133
CHIP6_2268	SPA0628	yejD	ribosomal small subunit pseudouridine synthase		Protein synthesis	tRNA and rRNA base modification	0	0	0	0	706724	707419	CDS	2	3	1	1	1	1	0	1
CHIP6_2242	SPA0654	-	putative hydrolase		Amino acid biosynthesis	Serine family	0	0	0	0	736108	736995	CDS	2	2	0	0	1	1	1	1							2.5514	0.0196	1
CHIP6_2224	SPA0672	-	putative n-hydroxybenzoate transporter		Transport and binding proteins	Carbohydrates, organic alcohols, and acids	0	0	0	0	754505	755863	CDS	2	3	0	1	1	1	1	1							2.82122	0.0916186
CHIP6_2223	SPA0673	-	putative gentisate 1,2-dioxygenase		Energy metabolism	Other	0	0	0	0	755875	756912	CDS	2	2	0	0	1	1	1	1							3.89186	0.0729864
CHIP6_2219	SPA0677	yohI	conserved hypothetical protein		Protein synthesis	tRNA and rRNA base modification	0	0	0	0	759599	760537	CDS	2	3	0	1	1	1	1	1				4.04444	0.0284842	1	2.85232	0.0590244
CHIP6_2209	SPA0688	yehX	ABC transporter ATP-binding protein		Transport and binding proteins	Amino acids, peptides and amines	0	0	0	0	772363	773310	CDS	2	3	0	1	1	1	1	1							1.31983	0.0335003	1
CHIP6_2205	SPA0692	yehU	putative two-component system sensor kinase		Regulatory functions	Other	0	0	0	0	775127	776812	CDS	2	3	0	1	1	1	1	1							0.956792	0.10559
CHIP6_2190	SPA0707	yegW	putative GntR-family transcriptional regulator		Regulatory functions	Other	0	0	0	0	790861	791607	CDS	2	3	0	1	1	1	1	1				-1.00007	0.0506311		0.484508	0.232638
CHIP6_2183	SPA0713	-	putative membrane protein		Unknown function	NA	0	0	0	0	797638	797973	CDS	2	2	0	0	1	1	1	1				2.01606	0.0261527	1	3.18906	0.0204522	1
CHIP6_2180	SPA0716	yegQ	putative protease		Unknown function	General	0	0	0	0	799128	800489	CDS	2	3	0	1	1	1	1	1							-1.14924	0.188722
CHIP6_2175	SPA0735	baeS	putative two-component system sensor kinase		Unclassified	Role category not yet assigned	0	0	0	0	814251	815654	CDS	2	3	0	1	1	1	1	1							2.67246	0.0217479	1
CHIP6_2174	SPA0736	yegB	putative transporter protein		Transport and binding proteins	Unknown substrate	0	0	0	0	815654	817066	CDS	2	3	0	1	1	1	1	1							1.84036	0.0518532
CHIP6_2168	SPA0742	alkA	DNA-3-methyladenine glycosidase II		Cell envelope	Biosynthesis and degradation of murein sacculus and peptidoglycan	0	0	0	1	826409	827278	CDS	2	2	0	0	1	1	1	1				4.56806	0.083148		1.70605	0.0974586
CHIP6_2169	SPA0742	alkA	DNA-3-methyladenine glycosidase II		Cell envelope	Biosynthesis and degradation of murein sacculus and peptidoglycan	0	0	0	1	826409	827278	CDS	2	3	0	1	1	1	1	1				3.28767	0.0694522		1.30605	0.0588
CHIP6_2163	SPA0747	yegH	putative membrane protein		Unclassified	Role category not yet assigned	0	0	0	0	833870	835429	CDS	2	3	0	1	1	1	1	1				0.178678	0.706793		1.4924	0.059131
CHIP6_2162	SPA0748	wza	putative polysaccharide export protein		Cell envelope	Other	0	0	0	0	836104	837243	CDS	2	3	0	1	1	1	1	1				1.99717	0.035591	1	3.00805	0.026069	1
CHIP6_2159	SPA0751	wcaA	hypothetical protein		Cellular processes	Toxin production and resistance	0	0	0	0	839941	840783	CDS	2	3	0	1	1	1	1	1				-0.991067	0.0540796		-1.58694	0.0703175
CHIP6_2156	SPA0754	wcaD	putative colanic acid polymerase		Cell envelope	Other	0	0	0	0	842463	843677	CDS	2	3	1	1	1	1	0	1	3.4398	0.0395599	1	0.848195	0.292798
CHIP6_2147	SPA0763	wcaJ	putative extracellular polysaccharide biosynthesis protein pseudogene		Pseudogene	Pseudogene	0	0	0	0	851789	853183	Pseudogene	2	3	0	1	1	1	1	1							4.15922	0.0589112
CHIP6_2122	SPA0793	hisI	phosphoribosyl-AMP cyclohydrolase / phosphoribosyl-ATP pyrophosphohydrolase		Central intermediary metabolism	Phosphorus compounds	0	0	0	0	888870	889481	CDS	2	3	1	1	1	1	0	1	9.71112	0.0145615	1	1.80782	0.0408641	1
CHIP6_2116	SPA0799	hisD	histidinol dehydrogenase		Amino acid biosynthesis	Histidine family	0	0	0	0	893700	895004	CDS	2	2	0	0	1	1	1	1							4.11751	0.0199698	1
CHIP6_2110	SPA0805	sopA	Secreted effector protein of Salmonella dublin pseudogene		Pseudogene	Pseudogene	0	0	0	0	901726	904069	Pseudogene	2	2	0	0	1	1	1	1				6.42772	0.0470609	1	1.27657	0.0328533	1
CHIP6_2102	SPA0813	pduX	conserved hypothetical protein		Energy metabolism	Other	0	0	0	0	912021	912923	CDS	2	3	0	1	1	1	1	1				-1.12895	0.173215		-0.0742879	0.763468
CHIP6_2090	SPA0825	pduK	putative propanediol utilization protein PduK		Energy metabolism	Other	0	0	0	0	921824	922306	CDS	2	2	0	0	1	1	1	1				4.22712	0.0732334		5.27793	0.0191739	1
CHIP6_2089	SPA0826	pduJ	putative propanediol utilization protein PduJ		Central intermediary metabolism	Other	0	0	0	0	922310	922585	CDS	2	0	0	0	1	0	1	0				6.59694	0.0290475	1
CHIP6_2083	SPA0832	pduB	putative propanediol utilization protein PduB		Energy metabolism	Other	0	0	0	0	927887	928588	CDS	2	2	1	1	1	1	0	0	9.41263	0.00498667	1	5.131	0.0902
CHIP6_2072	SPA0843	cbiG	CbiG protein		Biosynthesis of cofactors, prosthetic groups, and carriers	Heme, porphyrin, and cobalamin	0	0	0	0	938047	939102	CDS	2	2	0	0	1	1	1	1							0.695075	0.052453
CHIP6_2071	SPA0844	cbiH	precorrin-3 C17-methyltransferase		Biosynthesis of cofactors, prosthetic groups, and carriers	Heme, porphyrin, and cobalamin	0	0	0	0	939102	939827	CDS	2	2	0	0	1	1	1	1				3.44037	0.0551222		3.52757	0.02205	1
CHIP6_2063	SPA0852	cbiP	putative cobyric acid synthase		Biosynthesis of cofactors, prosthetic groups, and carriers	Heme, porphyrin, and cobalamin	0	0	0	0	944621	946141	CDS	2	3	0	1	1	1	1	1							0.558835	0.139624
CHIP6_2058	SPA0859	yeeO	putative inner membrane protein pseudogene		Pseudogene	Pseudogene	0	0	0	0	949988	951446	Pseudogene	2	3	0	1	1	1	1	1				0.297364	0.349128		0.441185	0.150406
CHIP6_2049	SPA0872	umuD	UmuD protein		DNA metabolism	DNA replication, recombination, and repair	0	0	0	0	957384	957803	CDS	2	3	0	1	1	1	1	1				1.28364	0.0364525	1	1.74372	0.0975379
CHIP6_2048	SPA0873	umuC	UmuC protein		DNA metabolism	DNA replication, recombination, and repair	0	0	0	0	957806	959074	CDS	2	3	0	1	1	1	1	1							2.77135	0.0196	1
CHIP6_2043	SPA0878	dcm	DNA-cytosine methyltransferase		DNA metabolism	Restriction/modification	0	0	0	0	963180	964610	CDS	2	3	0	1	1	1	1	1				0.195098	0.565858		1.38452	0.0722935
CHIP6_2042	SPA0879	vsr	patch repair protein		DNA metabolism	DNA replication, recombination, and repair	0	0	0	0	964591	965061	CDS	2	3	0	1	1	1	1	1				2.98745	0.0247608	1
CHIP6_2038	SPA0883	-	putative membrane protein		Unknown function	General	0	0	0	0	967484	969196	CDS	2	3	1	1	1	1	0	1	2.50623	0.0416679	1
CHIP6_2037	SPA0884	yedP	conserved hypothetical protein		Unknown function	General	0	0	0	0	969175	969990	CDS	2	3	0	1	1	1	1	1				0.11629	0.659194		0.376747	0.369359
CHIP6_2025	SPA0898	fliI	flagellum-specific ATP synthase		Cellular processes	Chemotaxis and motility	0	0	0	0	977666	979036	CDS	2	2	0	0	1	1	1	1							2.05501	0.0355145	1
CHIP6_2017	SPA0907	amyA	cytoplasmic alpha-amylase		Unclassified	Role category not yet assigned	0	0	0	0	985781	987265	CDS	2	3	0	1	1	1	1	1				-1.98401	0.0963286		-1.96815	0.126985
CHIP6_2009	SPA0915	fliY	cystine-binding periplasmic protein precursor		Transport and binding proteins	Amino acids, peptides and amines	0	0	0	0	994230	995030	CDS	2	3	0	1	1	1	1	1				1.12133	0.196868		2.19193	0.0389887	1
CHIP6_4681	SPA1004	-	hypothetical protein		Unknown function	NA	0	0	0	0	1076607	1076759	CDS	2	2	0	1	1	0	1	1				7.7673	0.0344882	1	5.10748	0.0263677	1
CHIP6_1912	SPA1023	yebU	conserved hypothetical protein		Unknown function	General	0	0	0	0	1092125	1093564	CDS	2	3	0	1	1	1	1	1				0.411114	0.219756		0.726417	0.128225
CHIP6_1911	SPA1024	-	conserved hypothetical protein		Unknown function	General	0	0	0	0	1093642	1096281	CDS	2	3	1	1	1	1	0	1	5.26287	0.00275579	1
CHIP6_1880	SPA1055	fadD	long-chain-fatty-acid--CoA ligase		Fatty acid and phospholipid metabolism	Degradation	0	0	0	0	1125229	1126914	CDS	2	3	0	1	1	1	1	1				2.37259	0.02788	1	0.132538	0.730078
CHIP6_1877	SPA1058	minD	septum site determining protein		Cellular processes	Cell division	0	0	0	0	1128506	1129318	CDS	2	3	0	1	1	1	1	1							2.30285	0.0276973	1
CHIP6_1864	SPA1071	dadX	alanine racemase		Cell envelope	Biosynthesis and degradation of murein sacculus and peptidoglycan	0	0	0	0	1139462	1140532	CDS	2	3	0	1	1	1	1	1				0.536624	0.299305		0.685835	0.361184
CHIP6_1860	SPA1075	ycgR	conserved hypothetical protein pseudogene		Pseudogene	Pseudogene	0	0	0	0	1144133	1144868	Pseudogene	2	3	0	1	1	1	1	1							1.94666	0.0928332
CHIP6_1857	SPA1078	-	glutamate dehydrogenase homolog		Amino acid biosynthesis	Glutamate family	0	0	0	0	1147280	1148605	CDS	2	3	0	1	1	1	1	1				-0.449591	0.291886		1.32721	0.0658225
CHIP6_1854	SPA1081	appC	probable third cytochrome oxidase, subunit I		Energy metabolism	Electron transport	0	0	0	0	1150199	1151743	CDS	2	3	0	1	1	1	1	1							3.93891	0.0554099
CHIP6_1853	SPA1082	hyaF	hydrogenase-1 operon protein HyaF		Energy metabolism	Aerobic	0	0	0	0	1151818	1152666	CDS	2	2	0	0	1	1	1	1							5.42204
CHIP6_1850	SPA1085	hyaC	probable Ni/Fe-hydrogenase 1 b-type cytochrome subunit		Unclassified	Role category not yet assigned	0	0	0	0	1153650	1154381	CDS	2	2	0	0	1	1	1	1							4.49265	0.0404155	1
CHIP6_1847	SPA1087	hyaA	uptake hydrogenase small subunit pseudogene		Pseudogene	Pseudogene	0	0	0	1	1156190	1157297	Pseudogene	2	3	0	1	1	1	1	1							3.77084	0.0225037	1
CHIP6_1848	SPA1087	hyaA	uptake hydrogenase small subunit pseudogene		Pseudogene	Pseudogene	0	0	0	1	1156190	1157297	Pseudogene	2	3	0	1	1	1	1	1				2.07122	0.0287537	1	3.56584	0.0196	1
CHIP6_1841	SPA1093	prsA	ribose-phosphate pyrophosphokinase		Purines, pyrimidines, nucleosides, and nucleotides	Purine ribonucleotide biosynthesis	0	0	0	0	1163417	1164364	CDS	2	3	0	1	1	1	1	1				-2.61604	0.0297129	1	1.77871	0.0337556	1
CHIP6_1832	SPA1102	chaA	putative calcium/proton antiporter		Transport and binding proteins	Cations and iron carrying compounds	0	0	0	0	1171772	1172872	CDS	2	3	0	1	1	1	1	1				-0.204772	0.468996		-0.107343	0.755585
CHIP6_1827	SPA1107	narX	nitrate/nitrite sensor protein NarX		Regulatory functions	Other	0	0	0	0	1176047	1177843	CDS	2	3	0	1	1	1	1	1				0.488453	0.206189		-0.777712	0.0662799
CHIP6_1810	SPA1131	oppA	periplasmic oligopeptide-binding protein precursor		Protein fate	Protein and peptide secretion and trafficking	0	0	0	0	1200987	1202735	CDS	2	3	0	1	1	1	1	1				-0.247503	0.309983		2.86516	0.0325603	1
CHIP6_1804	SPA1138	cls	cardiolipin synthetase		Cellular processes	Toxin production and resistance	0	0	0	0	1208015	1209475	CDS	2	3	0	1	1	1	1	1				5.43771	0.0795491		2.92965	0.12543
CHIP6_1766	SPA1177	fabI	enoyl-[acyl-carrier-protein] reductase (NADH)		Energy metabolism	Aerobic	0	0	0	0	1249417	1250205	CDS	2	3	0	1	1	1	1	1				0.320797	0.13434		2.60506	0.0451876	1
CHIP6_1759	SPA1182	sapC	peptide transport system permease protein SapC		Transport and binding proteins	Amino acids, peptides and amines	0	0	0	0	1255182	1256072	CDS	2	2	1	0	1	1	0	1	8.14629	0.00278511	1	3.7172	0.0272386	1
CHIP6_1757	SPA1192	sapA	peptide transport periplasmic protein SapA precursor		Transport and binding proteins	Amino acids, peptides and amines	0	0	0	0	1261445	1263094	CDS	2	3	0	1	1	1	1	1				-0.62919	0.117246		0.614782	0.190273
CHIP6_1725	SPA1227	-	putative chemo-receptor protein pseudogene		Pseudogene	Pseudogene	0	0	0	0	1294348	1295502	Pseudogene	2	3	0	1	1	1	1	1				-0.425673	0.328676		-0.815399	0.0331787
CHIP6_1724	SPA1228	-	putative membrane transport protein		Transport and binding proteins	Unknown substrate	0	0	0	0	1295648	1296631	CDS	2	3	0	1	1	1	1	1				0.358689	0.215915		0.412344	0.283582
CHIP6_1720	SPA1234	ynaF	conserved hypothetical protein		Cellular processes	Adaptations to atypical conditions	0	0	0	0	1302656	1303090	CDS	2	3	0	1	1	1	1	1							3.10055	0.0848438
CHIP6_1715	SPA1239	ldhA	D-lactate dehydrogenase		Unclassified	Role category not yet assigned	0	0	0	0	1308203	1309192	CDS	2	3	0	1	1	1	1	1							1.25976	0.0901024
CHIP6_1709	SPA1245	hrpA	ATP-dependent helicase HrpA		Unknown function	Enzymes of unknown specificity	0	0	0	0	1313982	1317884	CDS	2	3	0	1	1	1	1	1							0.0227992	0.923074
CHIP6_1684	SPA1254	sgcQ	conserved hypothetical protein		Hypothetical proteins	Conserved	0	0	0	0	1325627	1326433	CDS	2	3	0	1	1	1	1	1							2.0354	0.0218791	1
CHIP6_1683	SPA1255	sgcC	putative phosphotransferase enzyme		Transport and binding proteins	Carbohydrates, organic alcohols, and acids	0	0	0	0	1326447	1327760	CDS	2	3	0	1	1	1	1	1				2.98703	0.133447		2.48434	0.0216176	1
CHIP6_1679	SPA1259	ydcK	putative transferase		Unclassified	Role category not yet assigned	0	0	0	0	1329920	1330900	CDS	2	3	0	1	1	1	1	1							0.569782	0.0813872
CHIP6_1675	SPA1263	-	putative benzoate membrane transport protein pseudogene		Pseudogene	Pseudogene	0	0	0	0	1333481	1334311	Pseudogene	2	2	0	0	1	1	1	1				2.81296	0.0261871	1	3.16789	0.0226435	1
CHIP6_1667	SPA1271	ydcW	putative aldehyde dehydrogenase		Energy metabolism	Fermentation	0	0	0	0	1341952	1343397	CDS	2	3	0	1	1	1	1	1							2.67559	0.0577724
CHIP6_1659	SPA1279	yncB	putative NADP-dependent oxidoreductase		Energy metabolism	Aerobic	0	0	0	0	1352071	1353141	CDS	2	3	0	1	1	1	1	1							0.0988164	0.553986
CHIP6_1657	SPA1281	yncD	probable TonB-dependent receptor		Cellular processes	Other	0	0	0	0	1354196	1356316	CDS	2	3	0	1	1	1	1	1							0.848554	0.0763735
CHIP6_1656	SPA1282	-	possible ATP-binding protein		Hypothetical proteins	Conserved	0	0	0	0	1356580	1357641	CDS	2	3	0	1	1	1	1	1				1.40265	0.0677398		1.90237	0.02736	1
CHIP6_1647	SPA1291	narZ	respiratory nitrate reductase 2 alpha chain		Energy metabolism	Anaerobic	0	0	0	0	1365784	1369524	CDS	2	3	0	1	1	1	1	1	1.74928	0.0550122					-0.350297	0.465546
CHIP6_1640	SPA1298	fdnG	putative molybdopterin oxidoreductases		Energy metabolism	Anaerobic	0	0	0	0	1376720	1379767	CDS	2	3	0	1	1	1	1	1				-1.27627	0.0343214	1	1.38508	0.0241733	1
CHIP6_1633	SPA1305	osmC	osmotically inducible protein C		Cellular processes	Other	0	0	0	0	1385556	1385987	CDS	2	3	0	1	1	1	1	1							3.48289	0.0243957	1
CHIP6_1630	SPA1310	-	putative hydrolase		Energy metabolism	Biosynthesis and degradation of polysaccharides	0	0	0	0	1389948	1391732	CDS	2	3	0	1	1	1	1	1							-0.239587	0.188645
CHIP6_1626	SPA1314	-	putative transport protein (pseudogene) pseudogene		Pseudogene	Pseudogene	0	0	0	0	1397718	1399146	Pseudogene	2	3	0	1	1	1	1	1							1.02694	0.0964418
CHIP6_1609	SPA1317	hyaA	uptake hydrogenase small subunit		Energy metabolism	Electron transport	0	0	0	0	1402003	1403106	CDS	2	3	0	1	1	1	1	1							0.0357998	0.920083
CHIP6_1581	SPA1345	ydfH	putative regulatory protein		Regulatory functions	Other	0	0	0	0	1426142	1426828	CDS	2	3	0	1	1	1	1	1				0.14547	0.406402		2.13602	0.0491735	1
CHIP6_1576	SPA1350	rspA	starvation sensing protein RspA		Energy metabolism	Other	0	0	0	1	1431352	1432566	CDS	2	2	1	0	1	1	0	1				2.33603	0.0255283	1
CHIP6_1577	SPA1350	rspA	starvation sensing protein RspA		Energy metabolism	Other	0	0	0	1	1431352	1432566	CDS	2	2	1	0	1	1	0	1	12.1734	0.0182651	1	2.03612	0.0939846
CHIP6_1572	SPA1354	ynfC	conserved hypothetical protein		Cell envelope	Other	0	0	0	0	1434145	1434864	CDS	2	3	0	1	1	1	1	1							-0.0880774	0.66689
CHIP6_1568	SPA1357	dmsB	anaerobic dimethyl sulfoxide reductase chain B		Energy metabolism	Anaerobic	SPA1833	0	1	0	1437873	1438490	CDS	2	3	1	1	1	1	0	1	3.94766	0.0035619	1				0.160691	0.671357
CHIP6_1563	SPA1362	-	putative ABC transporter membrane protein		Transport and binding proteins	Amino acids, peptides and amines	0	0	0	0	1441962	1442609	CDS	2	3	0	1	1	1	1	1
CHIP6_1552	SPA1374	-	putative membrane protein		Unknown function	General	0	0	0	0	1452444	1453478	CDS	2	3	1	1	1	1	0	1	4.35234	0.00406522	1				-1.09712	0.1179
CHIP6_1543	SPA1384	rstB	two component sensor kinase		Regulatory functions	Other	0	0	0	0	1464585	1465889	CDS	2	3	0	1	1	1	1	1				-2.19985	0.0325632	1	-0.397059	0.331366
CHIP6_1516	SPA1411	ydhJ	putative HlyD-family protein		Cellular processes	Toxin production and resistance	0	0	0	0	1492815	1493711	CDS	2	3	0	1	1	1	1	1							2.04026	0.0507245
CHIP6_1500	SPA1428	ydhE	hypothetical integral membrane protein		Cellular processes	Toxin production and resistance	0	0	0	0	1508963	1510336	CDS	2	3	0	1	1	1	1	1				-1.91479	0.103692
CHIP6_1480	SPA1450	sscB	putative pathogenicity island protein	2	Cellular processes	Pathogenesis	0	0	0	0	1524339	1524767	CDS	2	2	0	0	1	1	1	1							2.84002	0.0278047	1
CHIP6_1479	SPA1451	sseE	putative pathogenicity island effector protein	2	Cellular processes	Pathogenesis	0	0	0	0	1524825	1525241	CDS	2	2	0	0	1	1	1	1				2.28536	0.0238386	1	3.88996	0.0628923
CHIP6_1478	SPA1452	sseD	putative pathogenicity island effector protein	2	Unknown function	General	0	0	0	0	1525244	1525831	CDS	2	2	0	0	1	1	1	1							2.97244	0.0311415	1
CHIP6_1454	SPA1475	pykF	pyruvate kinase		Energy metabolism	Glycolysis/gluconeogenesis	0	0	0	0	1550958	1552370	CDS	2	3	0	1	1	1	1	1				-2.0386	0.0325364	1	1.08011	0.0735
CHIP6_1440	SPA1491	ydiK	putative membrane protein		Transport and binding proteins	Amino acids, peptides and amines	0	0	0	0	1566371	1567489	CDS	2	3	0	1	1	1	1	1				1.52304	0.118361		2.06364	0.114257
CHIP6_4669	SPA1493	aroD	3-dehydroquinate dehydratase		Amino acid biosynthesis	Aromatic amino acid family	0	0	0	0	1567883	1568599	CDS	2	3	0	1	1	1	1	1							1.18555	0.0765723
CHIP6_1424	SPA1495	ydiA	conserved hypothetical protein		Unclassified	Role category not yet assigned	0	0	0	0	1571406	1572239	CDS	2	3	0	1	1	1	1	1				0.472052	0.117346		0.409937	0.276366
CHIP6_1403	SPA1518	pfkB	6-phosphofructokinase isozyme		Energy metabolism	Glycolysis/gluconeogenesis	0	0	0	0	1592818	1593750	CDS	2	3	0	1	1	1	1	1							1.53637	0.0508677
CHIP6_1397	SPA1524	ydjN	putative sodium:dicarboxylate symporter		Transport and binding proteins	Carbohydrates, organic alcohols, and acids	0	0	0	0	1597374	1598765	CDS	2	3	0	1	1	1	1	1				-1.74821	0.0356926	1	1.81254	0.08925
CHIP6_1395	SPA1526	katE	catalase HPII		Cellular processes	Detoxification	0	0	0	0	1599475	1601727	CDS	2	3	0	1	1	1	1	1							0.340697	0.217746
CHIP6_1387	SPA1534	nadE	NH3-dependent NAD synthetase		Biosynthesis of cofactors, prosthetic groups, and carriers	Pyridine nucleotides	0	0	0	0	1607894	1608721	CDS	2	3	0	1	1	1	1	1							3.32065	0.0387762	1
CHIP6_1383	SPA1538	astB	succinylarginine dihydrolase		Energy metabolism	Amino acids and amines	0	0	0	0	1611580	1612923	CDS	2	3	0	1	1	1	1	1				-3.13735	0.03608	1	-2.47767	0.0785241
CHIP6_1379	SPA1542	xthA	exodeoxyribonuclease III		DNA metabolism	DNA replication, recombination, and repair	0	0	0	0	1617092	1617898	CDS	2	2	0	0	1	1	1	1				0.133745	0.648174		2.06734	0.0717459
CHIP6_1375	SPA1546	topB	DNA topoisomerase III		DNA metabolism	DNA replication, recombination, and repair	0	0	0	0	1620234	1622183	CDS	2	3	1	1	1	1	0	1	5.24146	0.00348447	1
CHIP6_1373	SPA1548	ydjA	putative nitroreductase		Unknown function	Enzymes of unknown specificity	0	0	0	0	1623349	1623900	CDS	2	3	0	1	1	1	1	1							0.297856	0.125853
CHIP6_1372	SPA1549	sppA	protease IV		Protein fate	Degradation of proteins, peptides, and glycopeptides	0	0	0	0	1624074	1625930	CDS	2	3	0	1	1	1	1	1				-0.322045	0.204651		0.679327	0.060994
CHIP6_1362	SPA1559	yeaG	putative Ser protein kinase pseudogene		Pseudogene	Pseudogene	0	0	0	0	1635070	1637003	Pseudogene	2	3	0	1	1	1	1	1				1.31936	0.0601333		1.23567	0.0520525
CHIP6_1354	SPA1567	yeaO	putative bacteriophage protein		Unknown function	General	0	0	0	0	1644078	1644425	CDS	2	3	0	1	1	1	1	1				2.70697	0.0295483	1	2.27077	0.0286406	1
CHIP6_1353	SPA1568	-	hypothetical protein		Hypothetical proteins	Conserved	0	0	0	0	1644411	1644722	CDS	2	3	0	1	1	1	1	1							1.62988	0.10394
CHIP6_1349	SPA1573	-	putative membrane protein		Energy metabolism	Electron transport	0	0	0	0	1646037	1646678	CDS	2	3	0	1	1	1	1	1				0.144693	0.598677		1.46957	0.0547855
CHIP6_1334	SPA1589	-	putative inner membrane transport protein		Transport and binding proteins	Unknown substrate	0	0	0	0	1656334	1657146	CDS	2	3	0	1	1	1	1	1							1.77373	0.0229633	1
CHIP6_1318	SPA1612	icdA	isocitrate dehydrogenase		Energy metabolism	TCA cycle	0	0	0	0	1673858	1675108	CDS	2	3	0	1	1	1	1	1							2.57596	0.0245262	1
CHIP6_1315	SPA1615	ymfB	putative MutT-family protein		Unknown function	General	0	0	0	0	1676283	1676744	CDS	2	3	0	1	1	1	1	1				-0.567385	0.0902		1.77586	0.0470932	1
CHIP6_1307	SPA1623	pepT	aminotripeptidase		Protein fate	Degradation of proteins, peptides, and glycopeptides	0	0	0	0	1684847	1686076	CDS	2	3	0	1	1	1	1	1				-0.198953	0.557464		0.467803	0.297039
CHIP6_1302	SPA1628	potD	spermidine/putrescine-binding periplasmic protein precursor		Transport and binding proteins	Amino acids, peptides and amines	0	0	0	0	1690769	1691815	CDS	2	3	0	1	1	1	1	1				-1.95589	0.0269563	1	0.89981	0.0583494
CHIP6_1301	SPA1629	cobB	putative regulatory protein		Cell envelope	Biosynthesis and degradation of surface polysaccharides and lipopolysaccharides	0	0	0	0	1691897	1692610	CDS	2	3	0	1	1	1	1	1							1.75558	0.0841541
CHIP6_1300	SPA1630	ycfX	putative ROK-family protein		Unknown function	General	0	0	0	0	1692735	1693646	CDS	2	3	0	1	1	1	1	1				-0.613136	0.0531065		2.55551	0.026433	1
CHIP6_1288	SPA1643	ycfN	conserved hypothetical protein		Unknown function	General	0	0	0	0	1707595	1708419	CDS	2	3	1	1	1	1	0	1				2.29027	0.0257714	1
CHIP6_1283	SPA1648	ptsG	PTS system, glucose-specific IIBC component		Transport and binding proteins	Carbohydrates, organic alcohols, and acids	0	0	0	0	1712389	1713822	CDS	2	3	0	1	1	1	1	1				-0.7816	0.113295		1.17617	0.106754
CHIP6_1282	SPA1649	ycfH	conserved hypothetical protein		Unknown function	Enzymes of unknown specificity	0	0	0	0	1714117	1714914	CDS	2	3	0	1	1	1	1	1				1.75033	0.0359726	1
CHIP6_0105	SPA1665	-	conserved hypothetical protein		Unknown function	NA	0	0	0	0	1726932	1727180	CDS	2	2	1	1	1	0	0	1	5.83892	0.00389133	1				3.58264	0.166611
CHIP6_1265	SPA1668	flgK	flagellar hook-associated protein 1		Cellular processes	Chemotaxis and motility	0	0	0	0	1731746	1733407	CDS	2	3	0	1	1	1	1	1							-0.142621	0.647381
CHIP6_1261	SPA1672	flgG	flagellar basal-body rod protein FlgG (distal rod protein)		Cellular processes	Chemotaxis and motility	0	0	0	0	1736284	1737066	CDS	2	2	0	0	1	1	1	1							2.53768	0.0196	1
CHIP6_1259	SPA1674	flgE	flagellar hook protein FlgE		Cellular processes	Toxin production and resistance	0	0	0	0	1737856	1739067	CDS	2	3	0	1	1	1	1	1							0.321846	0.22785
CHIP6_1252	SPA1681	mviN	virulence factor MviN		Unknown function	General	0	0	0	0	1742338	1743912	CDS	2	3	0	1	1	1	1	1
CHIP6_1236	SPA1698	msyB	acidic protein MsyB; multicopy suppressor of SecY		Central intermediary metabolism	Other	0	0	0	0	1757710	1758084	CDS	2	3	0	1	1	1	1	1							3.39682	0.0210341	1
CHIP6_1214	SPA1721	-	-		Pseudogene	Pseudogene	0	0	0	0	1777704	1778851	Pseudogene	2	3	0	1	1	1	1	1							0.0430701	0.921031
CHIP6_1212	SPA1723	-	putative sodium/glucose cotransporter		Transport and binding proteins	Cations and iron carrying compounds	0	0	0	0	1780386	1781882	CDS	2	3	0	1	1	1	1	1							1.16488	0.201277
CHIP6_1210	SPA1726	putP	sodium/proline symporter (proline permease)		Transport and binding proteins	Amino acids, peptides and amines	0	0	0	0	1784835	1786343	CDS	2	2	0	0	1	1	1	1	5.12699	0.0250674	1				0.499826	0.260476
CHIP6_1204	SPA1733	agp	glucose-1-phosphatase precursor (G1Pase), secreted		Central intermediary metabolism	Other	0	0	0	0	1793382	1794623	CDS	2	3	0	1	1	1	1	1				-0.00555655	0.951831		0.934504	0.0934425
CHIP6_1186	SPA1751	hpaB	4-hydroxyphenylacetate 3-monooxygenase		Central intermediary metabolism	Other	0	0	0	0	1811291	1812598	CDS	2	3	0	1	1	1	1	1							1.32829	0.170435
CHIP6_1184	SPA1753	-	putative exported protein		Unknown function	General	0	0	0	0	1813461	1813871	CDS	2	2	0	0	1	1	1	1				1.60731	0.0336039	1	3.83523	0.0207529	1
CHIP6_1173	SPA1765	yccA	putative membrane protein		Cell envelope	Other	0	0	0	0	1823397	1824056	CDS	2	3	0	1	1	1	1	1							-1.82476	0.0276706	1
CHIP6_1157	SPA1780	ompA	outer membrane protein A		Cell envelope	Other	0	0	0	0	1836306	1837358	CDS	2	3	0	1	1	1	1	1							5.06195	0.019992	1
CHIP6_1155	SPA1782	lonH	conserved hypothetical protein		Unknown function	General	0	0	0	0	1838068	1839828	CDS	2	3	0	1	1	1	1	1				0.880607	0.0643759		-0.329161	0.219668
CHIP6_1152	SPA1785	ymbA	putative lipoprotein		Unknown function	General	0	0	0	0	1840938	1841501	CDS	2	3	0	1	1	1	1	1				4.11182	0.0240101	1	3.36818	0.0492825	1
CHIP6_1151	SPA1786	pqiB	putative secreted protein		Unknown function	General	0	0	0	0	1841498	1843138	CDS	2	3	0	1	1	1	1	1							0.858612	0.109585
CHIP6_1143	SPA1793	pepN	aminopeptidase N		Protein fate	Degradation of proteins, peptides, and glycopeptides	0	0	0	0	1851570	1854182	CDS	2	3	0	1	1	1	1	1				-2.00608	0.0250887	1	0.674103	0.143687
CHIP6_1069	SPA1824	focA	probable formate transporter (formate channel)		Transport and binding proteins	Carbohydrates, organic alcohols, and acids	0	0	0	0	1894195	1895052	CDS	2	3	0	1	1	1	1	1				-0.162518	0.606068		2.07346	0.0427104	1
CHIP6_1049	SPA1846	acT	hypothetical transcriptional activator		Regulatory functions	Other	0	0	0	0	1922279	1923190	CDS	2	2	0	0	1	1	1	1				0.769097	0.0464806		1.84188	0.0227613	1
CHIP6_1042	SPA1856	cspD	cold shock-like protein CspD		Cellular processes	Adaptations to atypical conditions	0	0	0	0	1931647	1931868	CDS	2	0	1	0	1	0	0	0				5.72355	0.033825	1
CHIP6_1030	SPA1867	-	putative oxidoreductase		Central intermediary metabolism	Other	0	0	0	0	1946143	1947156	CDS	2	3	0	1	1	1	1	1				-1.76949	0.100102		-0.971359	0.0289739
CHIP6_0979	SPA1878	-	possible transport protein		Unknown function	General	0	0	0	0	1955076	1956419	CDS	2	3	0	1	1	1	1	1				3.08113	0.0356413	1	1.66735	0.0336	1
CHIP6_0971	SPA1887	rimK	ribosomal protein S6 modification protein		Protein synthesis	Ribosomal proteins: synthesis and modification	0	0	0	0	1963491	1964393	CDS	2	3	0	1	1	1	1	1				2.52231	0.0262869	1	2.38401	0.0553964
CHIP6_0969	SPA1889	ybjC	putative membrane protein		Energy metabolism	Electron transport	0	0	0	0	1965157	1965453	CDS	2	3	1	1	1	1	0	1	10.7176	0.0034	1
CHIP7_5513	SPA1901	yliI	putative oxidoreductase		Unknown function	General	0	0	0	0	1976330	1977463	CDS	2	3	0	1	1	1	1	1				-1.89908	0.0261871	1	-0.130054	0.584265
CHIP6_0945	SPA1907	yliA	hypothetical ABC transporter ATP-binding protein		Unclassified	Role category not yet assigned	0	0	0	0	1983077	1984948	CDS	2	3	0	1	1	1	1	1				-0.522454	0.177342		0.255294	0.120879
CHIP6_0940	SPA1912	ybiW	putative formate acetyltransferase 3		Energy metabolism	Fermentation	0	0	0	0	1989271	1991703	CDS	2	3	0	1	1	1	1	1				3.19817	0.0275854	1	3.91453	0.0204522	1
CHIP6_0934	SPA1916	ybiS	putative exported protein		Unknown function	General	0	0	0	0	1996054	1996974	CDS	2	3	0	1	1	1	1	1				-0.577159	0.125309		0.705797	0.110529
CHIP6_0930	SPA1920	ompX	outer membrane protein x precursor		Cell envelope	Other	0	0	0	0	2000822	2001337	CDS	2	3	0	1	1	1	1	1				0.147577	0.406681		3.04221	0.0221455	1
CHIP6_0924	SPA1926	ybiO	putative membrane protein		Energy metabolism	Electron transport	0	0	0	0	2006249	2008471	CDS	2	3	0	1	1	1	1	1				-2.07804	0.055
CHIP6_0918	SPA1933	rhlE	putative ATP-dependent RNA helicase rhlE		DNA metabolism	DNA replication, recombination, and repair	0	0	0	0	2013921	2015282	CDS	2	2	1	0	1	1	0	1	9.18737	0.004488	1	2.52469	0.135232
CHIP6_0914	SPA1937	ybhS	putative inner membrane protein		Unclassified	Role category not yet assigned	0	0	0	0	2018903	2020033	CDS	2	3	0	1	1	1	1	1	1.82146	0.062709		0.853415	0.0327416		-0.472666	0.163162
CHIP6_0904	SPA1946	moaE	molybdopterin converting factor, subunit 2		Biosynthesis of cofactors, prosthetic groups, and carriers	Molybdopterin	0	0	0	0	2026759	2027211	CDS	2	3	0	1	1	1	1	1				1.70606	0.0613285		2.59948	0.0272832	1
CHIP6_0901	SPA1949	moaB	molybdenum cofactor biosynthesis protein B		Biosynthesis of cofactors, prosthetic groups, and carriers	Molybdopterin	0	0	0	0	2027939	2028451	CDS	2	3	0	1	1	1	1	1							1.30192	0.0265014	1
CHIP6_0897	SPA1954	uvrB	excision nuclease ABC subunit B		DNA metabolism	DNA replication, recombination, and repair	0	0	0	0	2033616	2035637	CDS	2	3	0	1	1	1	1	1				-0.61487	0.156242		-0.558187	0.243996
CHIP6_0894	SPA1957	bioF	8-amino-7-oxononanoate synthase		Biosynthesis of cofactors, prosthetic groups, and carriers	Biotin	0	0	0	0	2037706	2038863	CDS	2	0	0	0	1	0	1	0				8.18917	0.0738		6.76495	0.04704	1
CHIP6_0893	SPA1958	bioB	biotin synthetase		Biosynthesis of cofactors, prosthetic groups, and carriers	Biotin	0	0	0	0	2038860	2039900	CDS	2	2	0	0	1	1	1	1				4.12212	0.0277538	1
CHIP6_0877	SPA1975	-	putative membrane protein		Energy metabolism	Electron transport	0	0	0	0	2057343	2058251	CDS	2	3	0	1	1	1	1	1							2.01248	0.0196	1
CHIP6_0873	SPA1979	galM	aldose 1-epimerase (mutarotase)		Central intermediary metabolism	Other	0	0	0	0	2061692	2062732	CDS	2	3	0	1	1	1	1	1							-0.0876837	0.85441
CHIP6_0845	SPA2004	sucD	succinyl-CoA synthetase alpha chain		Energy metabolism	TCA cycle	0	0	0	0	2082598	2083467	CDS	2	3	0	1	1	1	1	1				2.78149	0.0264379	1	3.77832	0.0212066	1
CHIP6_0844	SPA2005	sucC	succinyl-CoA synthetase beta chain		Energy metabolism	TCA cycle	0	0	0	0	2083467	2084633	CDS	2	3	0	1	1	1	1	1							0.561265	0.125292
CHIP6_0820	SPA2027	ybgL	conserved hypothetical protein		Unknown function	General	0	0	0	0	2109430	2110164	CDS	2	2	0	0	1	1	1	1				1.62326	0.0335359	1	0.891607	0.101549
CHIP6_0819	SPA2028	ybgK	conserved hypothetical protein		Unknown function	General	0	0	0	0	2110154	2111086	CDS	2	3	0	1	1	1	1	1				0.197397	0.523225		-0.435711	0.201224
CHIP6_0816	SPA2031	ybgH	PTR2-family transport protein		Transport and binding proteins	Unknown substrate	0	0	0	0	2112824	2114305	CDS	2	2	0	0	1	1	1	1							-0.0125133	0.963474
CHIP6_0814	SPA2033	ybfA	putative exported protein		Energy metabolism	Electron transport	0	0	0	1	2115876	2116082	CDS	2	1	0	1	1	0	1	0				5.73829	0.0263083	1	5.25344	0.0588
CHIP6_0813	SPA2033	ybfA	putative exported protein		Energy metabolism	Electron transport	0	0	0	1	2115876	2116082	CDS	2	3	0	1	1	1	1	1				5.68252	0.0644286		4.49951	0.0224713	1
CHIP7_5409	SPA2035	kdpA	potassium-transporting ATPase A chain		Transport and binding proteins	Cations and iron carrying compounds	0	0	0	0	2116508	2118187	CDS	2	2	1	0	1	1	0	1	6.79706	0.00321987	1	5.57947	0.0268452	1	2.95197	0.0499293	1
CHIP6_0807	SPA2040	speF	ornithine decarboxylase isozyme, inducible		Unclassified	Role category not yet assigned	0	0	0	0	2124967	2127165	CDS	2	3	0	1	1	1	1	1							2.03839	0.0592421
CHIP6_0804	SPA2043	pgm	phosphoglucomutase		Energy metabolism	Sugars	0	0	0	0	2129146	2130786	CDS	2	3	1	1	1	1	0	1	2.21279	0.0162217	1
CHIP6_0803	SPA2044	seqA	seqA protein		DNA metabolism	DNA replication, recombination, and repair	0	0	0	0	2130811	2131353	CDS	2	3	1	1	1	1	0	1	6.79366	0.00300292	1
CHIP6_0802	SPA2045	ybfF	putative esterase/lipase YbfF		Unclassified	Role category not yet assigned	0	0	0	0	2131538	2132308	CDS	2	3	1	1	1	1	0	1				0.454253	0.0736432		0.983338	0.0921455
CHIP6_0796	SPA2051	citB	citrate utilization protein B		Regulatory functions	Other	0	0	0	0	2136679	2137818	CDS	2	2	0	0	1	1	1	1				0.0123763	0.960294		0.245244	0.162852
CHIP6_0795	SPA2052	citA	citrate-proton symporter		Transport and binding proteins	Unknown substrate	0	0	0	0	2137869	2139173	CDS	2	3	0	1	1	1	1	1							-0.540032	0.146582
CHIP6_0783	SPA2070	miaB	MiaB protein (putative tRNA-thiotransferase (or tRNA-methylthiotransferase))		Protein synthesis	tRNA and rRNA base modification	0	0	0	0	2154159	2155625	CDS	2	3	1	1	1	1	0	1	3.9418	0.022747	1
CHIP6_0781	SPA2072	ybeY	conserved hypothetical protein		Unclassified	Role category not yet assigned	0	0	0	0	2156873	2157346	CDS	2	3	0	1	1	1	1	1				-1.6003	0.032653	1	-1.11537	0.0441	1
CHIP6_0774	SPA2079	ybeK	probable nucleoside hydrolase		Purines, pyrimidines, nucleosides, and nucleotides	Salvage of nucleosides and nucleotides	0	0	0	0	2163619	2164554	CDS	2	3	1	1	1	1	0	1	4.70736	0.00358323	1	0.276304	0.347298
CHIP6_0757	SPA2090	cobD	putative aminotransferase CobD		Biosynthesis of cofactors, prosthetic groups, and carriers	Heme, porphyrin, and cobalamin	0	0	0	0	2175593	2176687	CDS	2	3	1	1	1	1	0	1	6.89311	0.0187	1	0.401716	0.110082
CHIP6_0750	SPA2098	ybeD	conserved hypothetical protein		Unknown function	General	0	0	0	0	2184158	2184421	CDS	2	3	0	1	1	1	1	1
CHIP6_0741	SPA2107	dcuC	C4-dicarboxylate anaerobic carrier		Transport and binding proteins	Carbohydrates, organic alcohols, and acids	0	0	0	0	2190674	2192059	CDS	2	3	0	1	1	1	1	1				0.810746	0.0783538		1.37643	0.0197735	1
CHIP6_0736	SPA2112	citE	citrate lyase beta chain		Energy metabolism	TCA cycle	0	0	0	0	2196174	2197082	CDS	2	2	0	0	1	1	1	1							4.09235	0.0593537
CHIP6_0716	SPA2132	ybdH	putative oxidoreductase		Central intermediary metabolism	Other	0	0	0	0	2217728	2218816	CDS	2	3	0	1	1	1	1	1							3.43758	0.026775	1
CHIP6_0708	SPA2140	fepB	ferrienterobactin-binding periplasmic protein precursor		Transport and binding proteins	Cations and iron carrying compounds	0	0	0	0	2226546	2227502	CDS	2	2	0	0	1	1	1	1				2.11096	0.0264587	1
CHIP6_0707	SPA2141	ybdA	hypothetical membrane protein p43		Unclassified	Role category not yet assigned	0	0	0	0	2227565	2228809	CDS	2	2	0	0	1	1	1	1							2.86165	0.0290793	1
CHIP6_0700	SPA2148	fes	enterochelin esterase		Transport and binding proteins	Cations and iron carrying compounds	0	0	0	0	2237276	2238490	CDS	2	2	0	1	1	1	1	0				3.96173	0.02706	1	6.29477	0.02352	1
CHIP6_0677	SPA2163	ykgC	probable pyridine nucleotide-disulfide oxidoreductase		Unknown function	Enzymes of unknown specificity	0	0	0	0	2253242	2254567	CDS	2	3	0	1	1	1	1	1				-0.611476	0.19262		0.712627	0.0951763
CHIP6_0676	SPA2164	ykgD	hypothetical araC-family transcriptional regulator		Regulatory functions	Other	0	0	0	0	2254783	2255637	CDS	2	3	0	1	1	1	1	1							1.33463	0.174642
CHIP6_0665	SPA2178	fimH	FimH protein precursor		Cell envelope	Surface structures	0	0	0	0	2264884	2265891	CDS	2	2	0	0	1	1	1	1				3.83113	0.0279787	1	3.15668	0.0244197	1
CHIP6_0661	SPA2182	fimA	type-1 fimbrial protein, a chain precursor		Cell envelope	Surface structures	0	0	0	0	2269893	2270450	CDS	2	2	0	0	1	1	1	1							2.78046	0.0273928	1
CHIP6_0652	SPA2189	purE	phosphoribosylaminoimidazole carboxylase catalytic subunit		Purines, pyrimidines, nucleosides, and nucleotides	Purine ribonucleotide biosynthesis	0	0	0	0	2275727	2276236	CDS	2	2	0	0	1	1	1	1							2.34254	0.0311175	1
CHIP6_0651	SPA2190	purK	phosphoribosylaminoimidazole carboxylase ATPase subunit		Purines, pyrimidines, nucleosides, and nucleotides	Purine ribonucleotide biosynthesis	0	0	0	0	2276233	2277300	CDS	2	2	0	0	1	1	1	1				2.38433	0.0683602		0.90304	0.0380088
CHIP6_0635	SPA2205	gcl	glyoxylate carboligase		Central intermediary metabolism	Other	0	0	0	0	2293997	2295778	CDS	2	3	0	1	1	1	1	1							1.85252	0.0427368	1
CHIP6_0629	SPA2211	sfbB	ABC transporter ATP-binding protein		Transport and binding proteins	Unknown substrate	0	0	0	0	2300250	2301266	CDS	2	2	0	0	1	1	1	1				-1.77884	0.0254552	1	2.40372	0.0291854	1
CHIP6_0625	SPA2215	ybbA	hypothetical ABC transporter ATP-binding protein		Transport and binding proteins	Unknown substrate	0	0	0	0	2306120	2306806	CDS	2	3	1	1	1	1	0	1				0.808672	0.134821
CHIP6_0609	SPA2231	gsk	inosine-guanosine kinase		Purines, pyrimidines, nucleosides, and nucleotides	Nucleotide and nucleoside interconversions	0	0	0	0	2322763	2324067	CDS	2	3	0	1	1	1	1	1				2.37512	0.107854		3.36148	0.0308392	1
CHIP6_0606	SPA2234	adk	adenylate kinase		Purines, pyrimidines, nucleosides, and nucleotides	Nucleotide and nucleoside interconversions	0	0	0	0	2326380	2327024	CDS	2	3	0	1	1	1	1	1							3.99079	0.026198	1
CHIP6_0574	SPA2266	ybaE	putative solute-binding protein		Transport and binding proteins	Unknown substrate	0	0	0	0	2358977	2360677	CDS	2	3	0	1	1	1	1	1							0.384267	0.428946
CHIP6_0567	SPA2272	lon	Lon protease		Protein fate	Degradation of proteins, peptides, and glycopeptides	0	0	0	1	2365212	2367566	CDS	2	3	1	1	1	1	0	1	3.88501	0.00450366	1	-0.721541	0.0640846
CHIP6_0568	SPA2272	lon	Lon protease		Protein fate	Degradation of proteins, peptides, and glycopeptides	0	0	0	1	2365212	2367566	CDS	2	3	1	1	1	1	0	1	2.92005	0.0536837
CHIP6_0558	SPA2281	cyoC	cytochrome o ubiquinol oxidase subunit III		Energy metabolism	Electron transport	0	0	0	0	2377909	2378523	CDS	2	3	0	1	1	1	1	1				0.943803	0.0469315
CHIP6_0543	SPA2296	phnU	probable membrane component of 2-aminoethylphosphonate transporter		Transport and binding proteins	Cations and iron carrying compounds	0	0	0	0	2392030	2392899	CDS	2	2	0	0	1	1	1	1							4.67178	0.02205	1
CHIP6_0538	SPA2301	dxs	1-deoxyxylulose-5-phosphate synthase		Biosynthesis of cofactors, prosthetic groups, and carriers	Other	0	0	0	0	2396558	2398420	CDS	2	3	0	1	1	1	1	1							1.14831	0.0498522	1
CHIP6_0528	SPA2310	tsx	nucleoside-specific channel-forming protein tsx precursor		Transport and binding proteins	Nucleosides, purines and pyrimidines	0	0	0	0	2404650	2405513	CDS	2	3	0	1	1	1	1	1							1.67594	0.0349072	1
CHIP6_0516	SPA2323	proY	proline-specific permease ProY		Transport and binding proteins	Amino acids, peptides and amines	0	0	0	0	2417025	2418395	CDS	2	3	1	1	1	1	0	1
CHIP6_0507	SPA2331	rdgC	recombination associated protein RdgC		Cellular processes	Pathogenesis	0	0	0	0	2429321	2430115	CDS	2	3	1	1	1	1	0	1	5.43949	0.00290889	1
CHIP6_0506	SPA2332	yaiE	conserved hypothetical protein		Cellular processes	Toxin production and resistance	0	0	0	0	2430158	2430442	CDS	2	3	0	1	1	1	1	1				0.753709	0.100188		0.383582	0.166055
CHIP6_0486	SPA2352	prpE	PrpE protein		Fatty acid and phospholipid metabolism	Other	0	0	0	0	2449475	2451361	CDS	2	2	0	0	1	1	1	1				4.15542	0.107857		1.06411	0.0449167	1
CHIP6_0484	SPA2354	prpC	methylcitrate synthase		Energy metabolism	Fermentation	0	0	0	0	2452893	2454062	CDS	2	2	0	0	1	1	1	1				2.7461	0.144749		2.98546	0.0622844
CHIP6_0482	SPA2356	prpR	propionate catabolism operon regulatory protein		Energy metabolism	Other	0	0	0	0	2455338	2456963	CDS	2	3	0	1	1	1	1	1							2.59544	0.067435
CHIP6_0480	SPA2358	yahN	RhtC-like transporter		Transport and binding proteins	Unknown substrate	0	0	0	0	2457606	2458238	CDS	2	3	0	1	1	1	1	1				-0.0413832	0.894602		1.27512	0.0764305
CHIP6_0476	SPA2362	-	probable terminal oxidase subunit II		Energy metabolism	Electron transport	0	0	0	0	2461876	2462886	CDS	2	3	0	1	1	1	1	1							1.33327	0.0864182
CHIP6_0475	SPA2363	-	probable terminal oxidase subunit I		Energy metabolism	Electron transport	0	0	0	0	2462883	2464286	CDS	2	3	0	1	1	1	1	1				1.68452	0.0812954		0.811313	0.102939
CHIP6_0472	SPA2366	mod	type III restriction-modification system StyLTI enzyme mod		DNA metabolism	DNA replication, recombination, and repair	0	0	0	0	2467763	2469721	CDS	2	3	1	1	1	1	0	1	8.21985	0.0106857	1
CHIP6_0471	SPA2367	-	putative metabolite transport protein		Transport and binding proteins	Unknown substrate	0	0	0	0	2469910	2471163	CDS	2	3	0	1	1	1	1	1				-0.63902	0.163634		-0.356542	0.119096
CHIP6_5035	SPA2390	gp16	DNA transfer protein	SPA-1	Protein fate	Protein and peptide secretion and trafficking	0	0	0	0	2492417	2494348	CDS	2	3	0	1	1	1	1	1							-0.880808	0.114728
CHIP6_5045	SPA2401	rus	-	SPA-1	DNA metabolism	Degradation of DNA	0	0	0	0	2510504	2510866	CDS	2	3	0	1	1	1	1	1							0.325526	0.131903
CHIP6_5046	SPA2402	ORF136	-	SPA-1	Unknown function	NA	0	0	0	0	2510863	2511153	CDS	2	3	0	1	1	1	1	1							2.13897	0.027023	1
CHIP6_0440	SPA2433	proA	gamma-glutamyl phosphate reductase		Amino acid biosynthesis	Glutamate family	0	0	0	0	2527788	2529038	CDS	2	3	0	1	1	1	1	1							0.89675	0.138544
CHIP7_5401	SPA2441	ORF109	-	SPA-1	Energy metabolism	Electron transport	0	0	0	0	2523352	2523852	CDS	2	2	0	0	1	1	1	1							0.230305	0.36465
CHIP6_4553	SPA2453	tsaC	outer membrane fimbrial user protein	6	Cell envelope	Other	0	0	0	0	2549942	2552629	CDS	2	3	0	1	1	1	1	1				-1.90799	0.0324846	1	-0.0905527	0.786508
CHIP6_4552	SPA2454	tcfB	putative fimbrial subunit	6	Transport and binding proteins	Unknown substrate	0	0	0	0	2552738	2553313	CDS	2	3	0	1	1	1	1	1				-0.73734	0.0996702
CHIP6_0423	SPA2460	ybeJ	putative xylanase/chitin deacetylase	6	Unknown function	General	0	0	0	0	2557976	2558797	CDS	2	3	0	1	1	1	1	1				1.79528	0.0337892	1	1.50079	0.0737655
CHIP6_0421	SPA2462	safC	outer-membrane fimbrial usher protein	6	Cell envelope	Other	0	0	0	0	2559697	2562207	CDS	2	3	0	1	1	1	1	1							1.32837	0.0530866
CHIP6_4547	SPA2470	-	Rhs-family protein	6	Unknown function	General	0	0	0	0	2569117	2571960	CDS	2	2	0	0	1	1	1	1							3.28532	0.0334491	1
CHIP6_0403	SPA2482	-	putative membrane protein	6	Biosynthesis of cofactors, prosthetic groups, and carriers	Heme, porphyrin, and cobalamin	0	0	0	0	2585994	2587298	CDS	2	3	0	1	1	1	1	1				2.14496	0.0360258	1	1.46875	0.0322515	1
CHIP6_0402	SPA2483	-	conserved hypothetical protein	6	Cellular processes	Toxin production and resistance	0	0	0	0	2587295	2588638	CDS	2	0	0	0	1	0	1	0							5.26668	0.0635212
CHIP6_0390	SPA2500	-	conserved hypothetical protein	6	Unclassified	Role category not yet assigned	0	0	0	0	2599923	2600417	CDS	2	3	0	1	1	1	1	1				4.95926	0.0796961		4.42839	0.0209288	1
CHIP6_0389	SPA2501	-	hypothetical protein	6	Unknown function	General	0	0	0	0	2600433	2602316	CDS	2	3	0	1	1	1	1	1							1.6526	0.0330633	1
CHIP6_2671	SPA2522	yfiH	conserved hypothetical protein		Hypothetical proteins	Conserved	0	0	0	0	2622664	2623395	CDS	2	3	0	1	1	1	1	1				0.444514	0.157194		1.07497	0.0431881	1
CHIP6_2672	SPA2523	sfhB	ftsH suppressor protein SfhB		Protein synthesis	tRNA and rRNA base modification	0	0	0	0	2623392	2624372	CDS	2	3	0	1	1	1	1	1				0.47452	0.309555		1.45504	0.0762503
CHIP6_2675	SPA2526	pheA	chorismate mutase-P/prephenate dehydratase		Amino acid biosynthesis	Aromatic amino acid family	0	0	0	0	2626102	2627262	CDS	2	3	0	1	1	1	1	1				-1.07982	0.0456888	1	1.05344	0.16413
CHIP6_2678	SPA2529	aroF	phospho-2-dehydro-3-deoxyheptonate aldolase, tyr-sensitive		Amino acid biosynthesis	Aromatic amino acid family	0	0	0	0	2629320	2630390	CDS	2	3	0	1	1	1	1	1							-0.812225	0.13329
CHIP6_2683	SPA2534	yfjA	16S rRNA processing protein		Transcription	RNA processing	0	0	0	0	2633918	2634466	CDS	2	3	0	1	1	1	1	1				1.46396	0.0527354		2.32283	0.0180923	1
CHIP6_2684	SPA2535	rpsP	30S ribosomal subunit protein S16		Protein synthesis	Ribosomal proteins: synthesis and modification	0	0	0	0	2634485	2634733	CDS	2	1	0	1	1	0	1	0				6.67438	0.0378258	1	6.09844	0.0191442	1
CHIP6_2697	SPA2550	-	putative type I secretion protein, ATP-binding protein		Protein fate	Protein and peptide secretion and trafficking	0	0	0	0	2658327	2660507	CDS	2	3	0	1	1	1	1	1				0.711953	0.123848		0.22193	0.478108
CHIP6_4949	SPA2554	-	hypothetical protein	SPA2	Unknown function	NA	0	0	0	0	2662208	2662585	CDS	2	2	1	1	1	1	0	0	11.45	0.00295263	1	1.85437	0.031855	1
CHIP6_2705	SPA2561	-	probable major tail tube protein	SPA2	Mobile and extrachromosomal element functions	Prophage functions	0	0	0	0	2667804	2668319	CDS	2	2	0	1	1	1	1	0				1.24385	0.045801	1	9.03721	0.0222486	1
CHIP6_2711	SPA2566	-	probable phage tail fiber protein	SPA2	Regulatory functions	Other	0	0	0	0	2671370	2672989	CDS	2	2	0	1	1	1	1	0				3.47585	0.0963073		8.07236	0.0240258	1
CHIP6_2715	SPA2570	-	putative phage baseplate assembly protein	SPA2	Regulatory functions	Other	0	0	0	0	2674835	2675413	CDS	2	0	1	0	1	0	0	0	10.1925	0.00267143	1	7.67526	0.0313739	1
CHIP6_4955	SPA2574	-	putative membrane protein	SPA2	Energy metabolism	Electron transport	0	0	0	0	2676873	2677250	CDS	2	0	0	0	1	0	1	0				8.06485	0.0644286		8.73358
CHIP6_2720	SPA2575	nucD	putative lysozyme	SPA2	Regulatory functions	Other	0	0	0	0	2677255	2677725	CDS	2	1	0	0	1	1	1	0				4.9525	0.052685		9.51038	0.0920348
CHIP6_5080	SPA2601	-	probable bacteriophage integrase	SPA3	Unknown function	NA	0	0	0	0	2696026	2696784	CDS	2	3	0	1	1	1	1	1							0.476165	0.0869602
CHIP6_5081	SPA2602	-	-	SPA3	Mobile and extrachromosomal element functions	Prophage functions	0	0	0	0	2699408	2701108	CDS	2	3	0	1	1	1	1	1				2.60261	0.0252112	1	3.81256	0.051647
CHIP7_5522	SPA2606	-	hypothetical protein	SPA2	Unknown function	NA	0	0	0	0	2687703	2687891	CDS	2	3	0	1	1	1	1	1				-1.10252	0.0639533		-0.507967	0.298146
CHIP6_5087	SPA2609	-	-	SPA3	Hypothetical proteins	Conserved	0	0	0	0	2706686	2707015	CDS	2	3	0	1	1	1	1	1							3.36132	0.0216632	1
CHIP6_5090	SPA2612	-	-	SPA3	Mobile and extrachromosomal element functions	Prophage functions	0	0	0	0	2710244	2710537	CDS	2	3	0	1	1	1	1	1							0.828025	0.030926
CHIP6_5100	SPA2622	-	-	SPA3	Unknown function	NA	0	0	0	0	2719513	2719782	CDS	2	3	0	1	1	1	1	1							3.18562	0.0282947	1
CHIP6_2775	SPA2630	iroC	putative ABC transporter protein		Transport and binding proteins	Unknown substrate	0	0	0	0	2733395	2737051	CDS	2	2	0	0	1	1	1	1				3.97363	0.0238765	1	4.29842	0.0274909	1
CHIP6_2777	SPA2631	iroD	putative ferric enterochelin esterase		Transport and binding proteins	Cations and iron carrying compounds	0	0	0	1	2737161	2738405	CDS	2	2	0	0	1	1	1	1				1.39826	0.0341451	1	2.57668	0.0336506	1
CHIP6_2776	SPA2631	iroD	putative ferric enterochelin esterase		Transport and binding proteins	Cations and iron carrying compounds	0	0	0	1	2737161	2738405	CDS	2	2	0	0	1	1	1	1				1.98869	0.0366438	1	2.47864	0.0190235	1
CHIP6_2781	SPA2637	virK	virulence protein		Unclassified	Role category not yet assigned	0	0	0	0	2744198	2745127	CDS	2	3	0	1	1	1	1	1				-0.720985	0.0866564		1.07601	0.0819913
CHIP6_2802	SPA2659	ygaC	conserved hypothetical protein		Unknown function	General	0	0	0	0	2764585	2764986	CDS	2	3	0	1	1	1	1	1				2.15209	0.0489975	1	4.90861	0.0209067	1
CHIP6_2809	SPA2665	nrdE	ribonucleoside-diphosphate reductase 2 alpha chain		Purines, pyrimidines, nucleosides, and nucleotides	2'-Deoxyribonucleotide metabolism	0	0	0	0	2768309	2770453	CDS	2	3	1	1	1	1	0	1	1.70909	0.195523					1.36087	0.172811
CHIP6_2822	SPA2679	yqaB	conserved hypothetical protein		Unknown function	Enzymes of unknown specificity	0	0	0	0	2784817	2785383	CDS	2	3	0	1	1	1	1	1							0.829861	0.0659146
CHIP6_2825	SPA2686	oraA	putative regulatory protein RecX		Regulatory functions	Other	0	0	0	0	2789658	2790158	CDS	2	2	0	0	1	1	1	1							1.65942	0.0334425	1
CHIP6_2827	SPA2688	ygaD	conserved hypothetical protein		Unknown function	General	0	0	0	0	2791421	2791918	CDS	2	3	0	1	1	1	1	1							3.34537	0.0192436	1
CHIP6_2828	SPA2689	mltB	membrane-bound lytic transglycosylase B precursor		Cell envelope	Biosynthesis and degradation of murein sacculus and peptidoglycan	0	0	0	0	2792397	2793476	CDS	2	3	0	1	1	1	1	1
CHIP6_2861	SPA2721	sitC	Iron transport protein, inner membrane component	1	Energy metabolism	Electron transport	0	0	0	0	2823526	2824386	CDS	2	3	0	1	1	1	1	1				-0.716563	0.0487931		1.88965	0.0459586	1
CHIP6_2874	SPA2734	iagA	invasion protein regulator	1	Cellular processes	Pathogenesis	0	0	0	0	2834402	2836063	CDS	2	3	0	1	1	1	1	1				0.634262	0.183947		0.427946	0.217356
CHIP6_2882	SPA2743	sipB	pathogenicity island 1 effector protein	1	Unclassified	Role category not yet assigned	0	0	0	0	2843650	2845431	CDS	2	3	0	1	1	1	1	1				-0.928935	0.0284631		0.379715	0.298783
CHIP6_2920	SPA2781	nlpD	lipoprotein NlpD precursor		Cell envelope	Other	0	0	0	0	2879507	2880640	CDS	2	3	0	1	1	1	1	1				0.029581	0.914943		1.97066	0.0734273
CHIP6_4792	SPA2799	-	hypothetical protein pseudogene		Pseudogene	Pseudogene	0	0	0	0	2894339	2895874	Pseudogene	2	3	0	1	1	1	1	1				-3.16126	0.0294531	1	-1.323	0.0491077	1
CHIP6_2945	SPA2805	ptpS	putative 6-pyruvoyl tetrahydrobiopterin synthase		Biosynthesis of cofactors, prosthetic groups, and carriers	Other	0	0	0	0	2905109	2905471	CDS	2	1	0	1	1	0	1	0							5.35352	0.0187478	1
CHIP6_2948	SPA2809	eno	enolase		Energy metabolism	Glycolysis/gluconeogenesis	0	0	0	0	2907768	2909066	CDS	2	3	0	1	1	1	1	1							0.050016	0.911705
CHIP6_2956	SPA2824	-	conserved hypothetical protein		Amino acid biosynthesis	Serine family	0	0	0	0	2928321	2929463	CDS	2	3	0	1	1	1	1	1
CHIP6_2963	SPA2832	yqcD	conserved hypothetical protein		Unclassified	Role category not yet assigned	0	0	0	0	2935517	2936365	CDS	2	3	0	1	1	1	1	1							0.82936	0.128092
CHIP6_2964	SPA2833	ygdH	conserved hypothetical protein		Unknown function	General	0	0	0	0	2936508	2937842	CDS	2	3	0	1	1	1	1	1				1.00516	0.0581682		0.815745	0.135319
CHIP7_5377	SPA2839	fucP	L-fucose permease		Transport and binding proteins	Carbohydrates, organic alcohols, and acids	0	0	0	0	2944508	2945818	CDS	2	2	0	0	1	1	1	1							1.78302	0.0462865	1
CHIP6_2982	SPA2853	mltA	membrane-bound lytic murein transglycosylase A precursor		Cell envelope	Biosynthesis and degradation of murein sacculus and peptidoglycan	0	0	0	0	2957389	2958486	CDS	2	3	0	1	1	1	1	1				-1.10821	0.061696		0.352901	0.289892
CHIP6_2986	SPA2859	recB	exonuclease V subunit		DNA metabolism	DNA replication, recombination, and repair	0	0	0	0	2963740	2967285	CDS	2	3	0	1	1	1	1	1							0.279373	0.478431
CHIP6_2998	SPA2870	mutH	DNA mismatch repair protein		DNA metabolism	DNA replication, recombination, and repair	0	0	0	0	2981214	2981909	CDS	2	3	0	1	1	1	1	1				0.842469	0.0858198		-0.755834	0.318606
CHIP6_3005	SPA2879	-	possible regulatory protein		Regulatory functions	Other	0	0	0	0	2989299	2990318	CDS	2	3	0	1	1	1	1	1							-0.727258	0.04263
CHIP6_3020	SPA2894	-	-		Hypothetical proteins	Conserved	0	0	0	0	3004252	3005319	CDS	2	3	0	1	1	1	1	1				1.61186	0.0235028	1	3.31685	0.0228282	1
CHIP6_3022	SPA2896	stdB	probable outer membrane fimbrial usher protein		Cell envelope	Other	0	0	0	0	3006100	3008589	CDS	2	3	0	1	1	1	1	1							2.72849	0.0471472	1
CHIP6_3031	SPA2908	lysS	lysyl tRNA synthetase (LysRS)		Protein synthesis	tRNA aminoacylation	0	0	0	0	3016839	3018356	CDS	2	3	0	1	1	1	1	1							-0.277737	0.265606
CHIP6_3039	SPA2916	ygfZ	conserved hypothetical protein		Central intermediary metabolism	Other	0	0	0	0	3024538	3025518	CDS	2	3	0	1	1	1	1	1							2.23772	0.0521865
CHIP6_3044	SPA2921	gcvP	glycine dehydrogenase (decarboxylating)		Energy metabolism	Amino acids and amines	0	0	0	0	3029758	3032547	CDS	2	3	0	1	1	1	1	1				0.662759	0.061577		3.67096	0.0516653
CHIP6_3050	SPA2927	ygfB	conserved hypothetical protein		Protein synthesis	tRNA aminoacylation	0	0	0	0	3038602	3039186	CDS	2	3	0	1	1	1	1	1				1.89585	0.0770707		3.633	0.0214599	1
CHIP6_3052	SPA2931	ygfA	conserved hypothetical protein		Biosynthesis of cofactors, prosthetic groups, and carriers	Folic acid	0	0	0	0	3039970	3040518	CDS	2	3	1	1	1	1	0	1	3.58636	0.0194137	1	-0.80912	0.10389		-0.650735	0.182107
CHIP6_3056	SPA2936	yggE	conserved hypothetical protein		Unknown function	General	0	0	0	0	3044370	3045116	CDS	2	3	0	1	1	1	1	1				0.330515	0.451331		0.877041	0.159756
CHIP6_3058	SPA2938	yggB	putative membrane protein		Transport and binding proteins	Unknown substrate	0	0	0	0	3046046	3046906	CDS	2	3	0	1	1	1	1	1				-1.95745	0.0320711	1	-1.10499	0.0430812	1
CHIP6_3067	SPA2947	tktA	transketolase		Energy metabolism	Pentose phosphate pathway	0	0	0	0	3054011	3056002	CDS	2	3	0	1	1	1	1	1							0.533569	0.23714
CHIP6_3077	SPA2950	speA	biosynthetic arginine decarboxylase		Central intermediary metabolism	Polyamine biosynthesis	0	0	0	0	3058285	3060261	CDS	2	3	0	1	1	1	1	1							0.61663	0.119094
CHIP6_3084	SPA2957	yggJ	conserved hypothetical protein		Hypothetical proteins	Conserved	0	0	0	0	3065547	3066278	CDS	2	3	0	1	1	1	1	1				1.06006	0.049621	1	2.82832	0.0277232	1
CHIP6_3100	SPA2973	mutY	A/G-specific adenine glycosylase		Cell envelope	Biosynthesis and degradation of murein sacculus and peptidoglycan	0	0	0	0	3078044	3079096	CDS	2	3	0	1	1	1	1	1				-0.334904	0.172969		-0.359827	0.169413
CHIP6_3102	SPA2975	mltC	membrane-bound lytic murein transglycosylase C		Cell envelope	Biosynthesis and degradation of murein sacculus and peptidoglycan	0	0	0	0	3079512	3080597	CDS	2	3	0	1	1	1	1	1				-1.54033	0.0290849	1	0.251054	0.259125
CHIP6_3105	SPA2978	yqgA	putative membrane protein		Cell envelope	Other	0	0	0	0	3084692	3085399	CDS	2	3	1	1	1	1	0	1	5.43853	0.00285254	1	-0.166203	0.234131
CHIP6_3118	SPA2997	-	possible aldehyde dehydrogenase	13	Energy metabolism	Other	0	0	0	0	3097798	3099282	CDS	2	3	0	1	1	1	1	1				1.49287	0.0517202		1.75241	0.0671705
CHIP6_3123	SPA3002	exuT	hexuronate transporter	13	Transport and binding proteins	Unknown substrate	0	0	0	0	3103244	3104548	CDS	2	3	0	1	1	1	1	1
CHIP6_3126	SPA3005	uxaC	uronate isomerase (glucuronate isomerase)	13	Energy metabolism	Sugars	0	0	0	0	3107732	3109144	CDS	2	3	0	1	1	1	1	1							0.966	0.163101
CHIP6_3128	SPA3007	gsp	glutathionylspermidine synthetase/amidase		Central intermediary metabolism	Polyamine biosynthesis	0	0	0	0	3111169	3113025	CDS	2	3	0	1	1	1	1	1
CHIP6_3153	SPA3032	yqhD	probable alcohol dehydrogenase		Central intermediary metabolism	Other	0	0	0	0	3132897	3134060	CDS	2	3	0	1	1	1	1	1				0.776047	0.0732659		0.368698	0.209759
CHIP6_3157	SPA3036	ygiR	conserved hypothetical protein		Unknown function	Enzymes of unknown specificity	0	0	0	0	3137280	3139451	CDS	2	1	1	1	1	0	0	0	6.74752	0.00294488	1	5.14632	0.0275	1
CHIP6_4819	SPA3038	-	putative membrane protein		Energy metabolism	Electron transport	0	0	0	0	3141071	3142495	CDS	2	3	0	1	1	1	1	1				-2.02017	0.0283139	1
CHIP6_4821	SPA3040	-	-		Pseudogene	Pseudogene	0	0	0	0	3144116	3144807	Pseudogene	2	3	0	1	1	1	1	1							2.5519	0.0211077	1
CHIP6_3163	SPA3043	parC	topoisomerase IV subunit A		DNA metabolism	DNA replication, recombination, and repair	0	0	0	0	3147527	3149785	CDS	2	3	1	1	1	1	0	1	4.91279	0.00291773	1	3.46321	0.0283963	1	1.02255	0.191954
CHIP6_3168	SPA3048	mdaB	NADPH specific quinone oxidoreductase (drug modulator)		Energy metabolism	Aerobic	0	0	0	0	3153490	3154071	CDS	2	3	0	1	1	1	1	1				1.40977	0.0293333	1	2.49674	0.0375667	1
CHIP6_3184	SPA3063	ribB	3,4-dihydroxy-2-butanone 4-phosphate synthase		Biosynthesis of cofactors, prosthetic groups, and carriers	Riboflavin, FMN, and FAD	0	0	0	0	3168312	3168965	CDS	2	3	1	1	1	1	0	1	11.2568	0.00386897	1	3.83366	0.0260694	1
CHIP6_3189	SPA3068	rfaE	ADP-heptose synthase		Cellular processes	Adaptations to atypical conditions	0	0	0	0	3173018	3174451	CDS	2	2	0	0	1	1	1	1				-0.26756	0.272974		0.804964	0.0472524
CHIP6_3192	SPA3071	ygiM	putative membrane protein		Energy metabolism	Electron transport	0	0	0	0	3179003	3179617	CDS	2	3	0	1	1	1	1	1							1.47816	0.0448812	1
CHIP6_3193	SPA3072	cca	tRNA nucleotidyltransferase		Protein synthesis	tRNA aminoacylation	0	0	0	0	3179680	3180921	CDS	2	3	0	1	1	1	1	1				-0.765062	0.0802515		0.215894	0.340686
CHIP6_3194	SPA3073	bacA	bacitracin resistance protein (putative undecaprenol kinase)		Cellular processes	Toxin production and resistance	0	0	0	0	3181026	3181847	CDS	2	3	0	1	1	1	1	1				1.0187	0.0677856		1.0881	0.167032
CHIP6_3200	SPA3079	rpoD	RNA polymerase sigma-70 factor		DNA metabolism	DNA replication, recombination, and repair	0	0	0	0	3186724	3188706	CDS	2	3	0	1	1	1	1	1				0.154376	0.472481		2.19102	0.055272
CHIP6_3230	SPA3111	tdcD	propionate kinase		Energy metabolism	Fermentation	0	0	0	0	3219205	3220413	CDS	2	3	0	1	1	1	1	1				-0.795294	0.0895614		0.989914	0.127412
CHIP6_3231	SPA3112	tdcC	HAAAP family, L-threonine/ L-serine permease, anaerobically inducible		Unclassified	Role category not yet assigned	0	0	0	0	3220480	3221811	CDS	2	3	0	1	1	1	1	1				1.76397	0.173076		2.9586	0.0313065	1
CHIP6_0104	SPA3115	-	rnpB		Unknown function	General	0	0	0	0	3224909	3225283	sRNA	2	2	1	0	1	1	0	1				4.40309	0.030668	1
CHIP6_3234	SPA3116	garK	conserved hypothetical protein		Energy metabolism	Glycolysis/gluconeogenesis	0	0	0	0	3225316	3226461	CDS	2	2	0	0	1	1	1	1							0.125182	0.499444
CHIP6_3243	SPA3125	-	PTS-transport family phosphoryl transfer protein		Energy metabolism	Biosynthesis and degradation of polysaccharides	0	0	0	0	3235928	3236734	CDS	2	3	0	1	1	1	1	1				0.182971	0.376863		0.202769	0.450044
CHIP6_3252	SPA3134	yraN	conserved hypothetical protein		Hypothetical proteins	Conserved	0	0	0	0	3245439	3245834	CDS	2	1	0	0	1	1	1	0				5.84287	0.0649808		4.85267	0.0207529	1
CHIP6_3260	SPA3142	yhbT	conserved hypothetical protein		Fatty acid and phospholipid metabolism	Biosynthesis	0	0	0	0	3249644	3250168	CDS	2	3	0	1	1	1	1	1				-0.652267	0.121734		3.39945	0.0261333	1
CHIP6_3269	SPA3149	pnp	polynucleotide phosphorylase		Transcription	Degradation of RNA	0	0	0	0	3258002	3260137	CDS	2	3	0	1	1	1	1	1							1.98863	0.0750801
CHIP6_3281	SPA3163	ftsH	cell division protein		Cellular processes	Cell division	0	0	0	0	3272157	3274091	CDS	2	3	1	1	1	1	0	1	5.98448	0.00324133	1				-0.631475	0.241606
CHIP6_3306	SPA3189	ptsN	nitrogen regulatory IIA protein		Signal transduction	PTS	0	0	0	0	3293738	3294229	CDS	2	3	0	1	1	1	1	1				0.046099	0.794442		3.30189	0.021	1
CHIP6_3311	SPA3194	yhbL	conserved hypothetical protein		Biosynthesis of cofactors, prosthetic groups, and carriers	Other	0	0	0	0	3297075	3297728	CDS	2	3	0	1	1	1	1	1							-0.469445	0.133949
CHIP6_3315	SPA3199	gltD	glutamate synthase (NADPH) small chain		Amino acid biosynthesis	Glutamate family	0	0	0	0	3306455	3307873	CDS	2	3	0	1	1	1	1	1				-1.0762	0.0539589		-1.36207	0.25416
CHIP6_3317	SPA3201	codB	cytosine permease		Transport and binding proteins	Nucleosides, purines and pyrimidines	0	0	0	0	3309301	3310554	CDS	2	3	0	1	1	1	1	1				0.919281	0.0787139		2.07126	0.0337024	1
CHIP6_3325	SPA3208	yhcK	putative GntR-family transcriptional regulator		Regulatory functions	Other	0	0	0	0	3316609	3317400	CDS	2	3	0	1	1	1	1	1				-0.301824	0.197694		1.67131	0.048145	1
CHIP6_3329	SPA3212	rplM	50S ribosomal subunit protein L13		Protein synthesis	Ribosomal proteins: synthesis and modification	0	0	0	0	3319374	3319802	CDS	2	3	0	1	1	1	1	1				3.58485	0.0263883	1	2.69556	0.0226699	1
CHIP6_3332	SPA3215	degQ	serine protease		Protein fate	Degradation of proteins, peptides, and glycopeptides	0	0	0	0	3321975	3323342	CDS	2	3	0	1	1	1	1	1							0.333766	0.250215
CHIP6_3336	SPA3222	ttdA	tartrate dehydratase		Energy metabolism	TCA cycle	0	0	0	0	3329383	3330282	CDS	2	3	0	1	1	1	1	1							1.92281	0.0423597	1
CHIP6_3340	SPA3226	mdh	malate dehydrogenase		Energy metabolism	TCA cycle	0	0	0	0	3333195	3334133	CDS	2	3	0	1	1	1	1	1	1.83406	0.0785501					0.414051	0.257071
CHIP6_3345	SPA3231	yhcP	putative membrane protein		Cell envelope	Other	0	0	0	0	3336519	3338486	CDS	2	3	0	1	1	1	1	1							-0.60633	0.09751
CHIP6_3346	SPA3232	yhcQ	possible exported protein		Cellular processes	Toxin production and resistance	0	0	0	0	3338492	3339424	CDS	2	3	1	1	1	1	0	1	3.95817	0.002805	1	1.95653	0.0355333	1
CHIP6_3349	SPA3235	tldD	TldD protein		Regulatory functions	Other	0	0	0	0	3340869	3342314	CDS	2	3	0	1	1	1	1	1				-0.532495	0.142011		1.01641	0.0487163	1
CHIP6_3355	SPA3241	mreB	rod shape-determining protein		Cellular processes	Cell division	0	0	0	0	3350040	3351083	CDS	2	3	1	1	1	1	0	1	2.29538	0.0144925	1
CHIP6_3359	SPA3243	yhdH	possible oxidoreductase		Unclassified	Role category not yet assigned	0	0	0	0	3353535	3354509	CDS	2	3	1	1	1	1	0	1				-0.906638	0.0502754
CHIP6_3372	SPA3256	envR	transcriptional repressor for envCD (acrEF) (TetR/AcrR family)		Regulatory functions	Other	0	0	0	0	3366550	3367212	CDS	2	2	0	0	1	1	1	1				1.33925	0.141954		3.19483	0.0211511	1
CHIP6_3394	SPA3283	rpsK	30S ribosomal subunit protein S11		Protein synthesis	Ribosomal proteins: synthesis and modification	0	0	0	0	3391357	3391746	CDS	2	3	0	1	1	1	1	1							4.47544	0.0450383	1
CHIP6_3397	SPA3286	prlA	preprotein translocase subunit		Protein fate	Protein and peptide secretion and trafficking	0	0	0	0	3392414	3393745	CDS	2	3	0	1	1	1	1	1							2.68812	0.0575538
CHIP6_3406	SPA3295	rplX	50S ribosomal subunit protein L24		Protein synthesis	Ribosomal proteins: synthesis and modification	0	0	0	0	3397101	3397415	CDS	2	3	0	1	1	1	1	1							3.26839	0.0272488	1
CHIP6_3410	SPA3299	rplP	50S ribosomal subunit protein L16		Protein synthesis	Ribosomal proteins: synthesis and modification	0	0	0	0	3398406	3398816	CDS	2	3	0	1	1	1	1	1							3.99348	0.0187091	1
CHIP6_3417	SPA3306	rplC	50S ribosomal subunit protein L3		Protein synthesis	Ribosomal proteins: synthesis and modification	0	0	0	0	3401944	3402573	CDS	2	3	1	1	1	1	0	1
CHIP6_3418	SPA3307	rpsJ	30S ribosomal subunit protein S10		Protein synthesis	Ribosomal proteins: synthesis and modification	0	0	0	0	3402606	3402917	CDS	2	3	0	1	1	1	1	1							1.69682	0.0297139	1
CHIP6_3426	SPA3315	yheL	conserved hypothetical protein		Unknown function	General	0	0	0	0	3409222	3409509	CDS	2	3	1	1	1	1	0	1	11.1536	0.00818125	1	4.62407	0.0261105	1	0.76827	0.127985
CHIP6_3435	SPA3324	yheR	putative oxidoreductase		Transport and binding proteins	Cations and iron carrying compounds	0	0	0	0	3415405	3415956	CDS	2	3	0	1	1	1	1	1				1.19996	0.0578306		4.54207	0.0272911	1
CHIP6_3450	SPA3340	nirB	nitrite reductase large subunit		Central intermediary metabolism	Nitrogen metabolism	0	0	0	0	3429904	3432447	CDS	2	3	0	1	1	1	1	1				0.010231	0.984692		0.919487	0.0400209
CHIP6_3452	SPA3342	nirC	putative nitrite transporter		Energy metabolism	Anaerobic	0	0	0	0	3432966	3433775	CDS	2	1	1	0	1	1	0	0				3.91482	0.0242555	1
CHIP6_3454	SPA3343	cysG	siroheme synthase		Biosynthesis of cofactors, prosthetic groups, and carriers	Heme, porphyrin, and cobalamin	0	0	0	1	3433787	3435160	CDS	2	3	0	1	1	1	1	1				-0.0253573	0.895303		1.64996	0.0261333	1
CHIP6_3453	SPA3343	cysG	siroheme synthase		Biosynthesis of cofactors, prosthetic groups, and carriers	Heme, porphyrin, and cobalamin	0	0	0	1	3433787	3435160	CDS	2	3	0	1	1	1	1	1				0.540989	0.117303		1.64298	0.0275908	1
CHIP7_5528	SPA3344	bigA	putative surface-exposed virulence protein		Unknown function	General	0	0	0	0	3439234	3441453	CDS	2	3	0	1	1	1	1	1							2.76753	0.0226947	1
CHIP6_3471	SPA3360	yrfF	putative membrane protein		Protein fate	Degradation of proteins, peptides, and glycopeptides	0	0	0	0	3455897	3458029	CDS	2	3	0	1	1	1	1	1				-1.34803	0.032472	1	0.349086	0.299822
CHIP6_3474	SPA3363	yrfI	heat shock protein		Protein fate	Protein folding and stabilization	0	0	0	0	3459199	3460077	CDS	2	3	0	1	1	1	1	1							0.972887	0.125568
CHIP6_3475	SPA3364	yhgE	putative membrane protein		Cell envelope	Other	0	0	0	0	3460188	3461897	CDS	2	3	0	1	1	1	1	1							1.41093	0.0763068
CHIP6_3486	SPA3375	yhgH	putative competence protein		Purines, pyrimidines, nucleosides, and nucleotides	Purine ribonucleotide biosynthesis	0	0	0	0	3474422	3475105	CDS	2	2	0	0	1	1	1	1							1.41581	0.0356465	1
CHIP6_3489	SPA3377	gntT	high-affinity gluconate transporter		Transport and binding proteins	Amino acids, peptides and amines	0	0	0	0	3476116	3477432	CDS	2	3	0	1	1	1	1	1							2.57858	0.0425237	1
CHIP6_3515	SPA3392	gntU	low-affinity gluconate transporter		Transport and binding proteins	Carbohydrates, organic alcohols, and acids	0	0	0	0	3501278	3502618	CDS	2	2	1	0	1	1	0	1				3.03381	0.0251519	1
CHIP6_3535	SPA3412	livG	high-affinity branched-chain amino acid transport ATP-binding protein		Transport and binding proteins	Amino acids, peptides and amines	0	0	0	0	3520212	3520979	CDS	2	2	1	0	1	1	0	1	6.42777	0.00289922	1	1.83345	0.125201		0.863298	0.170612
CHIP6_3544	SPA3421	ftsE	cell division ATP-binding protein FtsE		Cellular processes	Cell division	0	0	0	0	3528904	3529572	CDS	2	3	0	1	1	1	1	1				3.69438	0.0275954	1	0.709583	0.333448
CHIP6_3550	SPA3427	zntA	heavy metal-transporting ATPase		Transport and binding proteins	Cations and iron carrying compounds	0	0	0	0	3533273	3535471	CDS	2	2	0	0	1	1	1	1				0.906542	0.0455723		2.76089	0.0271385	1
CHIP6_3551	SPA3428	tcp	methyl-accepting chemotaxis citrate transducer		Cellular processes	Chemotaxis and motility	0	0	0	0	3535668	3537311	CDS	2	3	0	1	1	1	1	1							2.80113	0.0497737	1
CHIP6_3555	SPA3432	yhhS	putative membrane protein		Unclassified	Role category not yet assigned	0	0	0	0	3539049	3540266	CDS	2	2	1	0	0	1	1	1	5.33354	0.00272	1				2.21713	0.087627
CHIP6_3557	SPA3434	yhhU	conserved hypothetical protein		Protein fate	Protein modification and repair	0	0	0	0	3541499	3542077	CDS	2	3	0	1	1	1	1	1							0.990069	0.0734757
CHIP6_3560	SPA3437	yhiH	hypothetical ABC transporter ATP-binding protein		Transport and binding proteins	Unknown substrate	0	0	0	0	3543796	3546537	CDS	2	3	0	1	1	1	1	1	3.51382	0.0325111	1	-1.10386	0.0419136	1	0.0640372	0.698615
CHIP6_4876	SPA3441	-	putative regulatory protein		Transcription	Degradation of RNA	0	0	0	0	3550863	3551243	CDS	2	3	0	1	1	1	1	1							2.97839	0.0284308	1
CHIP6_3566	SPA3449	yhiP	putative PTR2 family transport protein		Cell envelope	Biosynthesis and degradation of murein sacculus and peptidoglycan	0	0	0	0	3558283	3559755	CDS	2	3	0	1	1	1	1	1				-0.824182	0.0826285		-0.520393	0.177951
CHIP6_3573	SPA3456	-	-		Unknown function	NA	0	0	0	0	3566755	3566982	CDS	2	0	0	0	1	0	1	0				7.04252	0.0522211		7.05774	0.0232465	1
CHIP6_3576	SPA3457	-	putative phosphosugar-binding protein		Central intermediary metabolism	Amino sugars	0	0	0	0	3566921	3567772	CDS	2	3	0	1	1	1	1	1							1.17269	0.0711631
CHIP6_3582	SPA3463	yhjC	hypothetical lysR-family transcriptional regulator pseudogene		Pseudogene	Pseudogene	0	0	0	0	3574123	3575023	Pseudogene	2	3	0	1	1	1	1	1							1.18501	0.0900619
CHIP6_3588	SPA3468	kdgK	2-dehydro-3-deoxygluconokinase		Energy metabolism	Other	0	0	0	0	3581001	3581930	CDS	2	3	0	1	1	1	1	1				-0.322847	0.313799		3.89651	0.0471459	1
CHIP6_3603	SPA3483	dppF	dipeptide transport ATP-binding protein DppF		Transport and binding proteins	Amino acids, peptides and amines	0	0	0	0	3603949	3604962	CDS	2	3	0	1	1	1	1	1							0.0979339	0.572926
CHIP6_3651	SPA3525	lyxK	putative L-xylulose kinase		Energy metabolism	Sugars	0	0	0	0	3648869	3650335	Possible pseudogene	2	2	0	0	1	1	1	1				5.85203	0.061568		3.24754	0.0240398	1
CHIP6_3656	SPA3530	-	conserved hypothetical protein		Protein synthesis	tRNA aminoacylation	0	0	0	0	3653776	3655731	CDS	2	2	0	0	1	1	1	1							1.51918	0.0951446
CHIP6_3669	SPA3544	lldP	L-lactate permease		Transport and binding proteins	Carbohydrates, organic alcohols, and acids	0	0	0	0	3673857	3675512	CDS	2	2	0	0	1	1	1	1							0.898181	0.0888572
CHIP6_3670	SPA3545	lctR	putative L-lactate dehydrogenase operon regulator		Regulatory functions	Other	0	0	0	0	3675509	3676285	CDS	2	3	1	1	1	1	0	1	4.30233	0.0283062	1				-0.200185	0.534653
CHIP6_3673	SPA3548	-	putative lacI family transcriptional regulator regulator		Regulatory functions	Other	0	0	0	0	3678078	3679133	CDS	2	3	0	1	1	1	1	1				-1.78082	0.0335696	1	0.71328	0.135154
CHIP6_3676	SPA3551	cysE	serine acetyltransferase		Cellular processes	Toxin production and resistance	0	0	0	0	3682064	3682885	CDS	2	3	0	1	1	1	1	1							0.443029	0.258935
CHIP6_3678	SPA3553	secB	protein-export protein SecB		Protein fate	Protein and peptide secretion and trafficking	0	0	0	0	3683982	3684449	CDS	2	3	0	1	1	1	1	1							2.14341	0.0313865	1
CHIP6_3681	SPA3556	pmgI	2,3-bisphosphoglycerate-independent phosphoglycerate mutase		Energy metabolism	Glycolysis/gluconeogenesis	0	0	0	0	3685530	3687053	CDS	2	3	0	1	1	1	1	1				0.976393	0.0924116		2.09866	0.0186439	1
CHIP6_3682	SPA3557	yibP	conserved hypothetical protein		Protein fate	Degradation of proteins, peptides, and glycopeptides	0	0	0	0	3687063	3688346	CDS	2	3	0	1	1	1	1	1				-0.773551	0.0986124		1.64315	0.0542952
CHIP6_3686	SPA3561	kbl	2-amino-3-ketobutyrate coenzyme A ligase		Energy metabolism	Amino acids and amines	0	0	0	0	3691863	3693059	CDS	2	3	1	1	1	1	0	1	2.21162	0.00935	1
CHIP6_3700	SPA3575	waaQ	lipopolysaccharide core biosynthesis protein		Cell envelope	Biosynthesis and degradation of surface polysaccharides and lipopolysaccharides	0	0	0	0	3706518	3707552	CDS	2	3	0	1	1	1	1	1				-0.916034	0.0682259		-0.461912	0.241478
CHIP6_3705	SPA3580	rpmB	50S ribosomal subunit protein L28		Unclassified	Role category not yet assigned	0	0	0	0	3710885	3711121	CDS	2	3	1	1	1	1	0	1	4.17358	0.0553768		2.81264	0.0326586	1	2.50019	0.0763169
CHIP6_3720	SPA3595	trmH	tRNA (guanosine-2'-O)-methyltransferase		Biosynthesis of cofactors, prosthetic groups, and carriers	Heme, porphyrin, and cobalamin	0	0	0	0	3724845	3725534	CDS	2	3	0	1	1	1	1	1				0.832532	0.0499904		1.10073	0.0623735
CHIP6_3721	SPA3596	recG	ATP-dependent DNA helicase		DNA metabolism	DNA replication, recombination, and repair	0	0	0	0	3725540	3727621	CDS	2	3	0	1	1	1	1	1							-0.163928	0.656582
CHIP6_3726	SPA3600	yicI	putative glycosyl hydrolase pseudogene		Pseudogene	Pseudogene	0	0	0	0	3732414	3734732	Pseudogene	2	2	0	0	1	1	1	1							4.05304	0.0210627	1
CHIP6_3733	SPA3608	misL	putative autotransported protein	3	Cellular processes	Pathogenesis	0	0	0	0	3742825	3745677	CDS	2	3	0	1	1	1	1	1							2.25056	0.0252	1
CHIP6_3738	SPA3613	mgtB	Magnesium transport ATPase, P-type 2	3	Transport and binding proteins	Cations and iron carrying compounds	0	0	0	0	3749686	3752412	CDS	2	3	0	1	1	1	1	1							0.357935	0.561545
CHIP6_3739	SPA3614	mgtC	conserved hyopthetical protein	3	Unknown function	General	0	0	0	0	3752632	3753327	CDS	2	2	0	0	1	1	1	1				3.25703	0.0239594	1	1.55281	0.0325196	1
CHIP6_3740	SPA3615	yicL	putative membrane protein	3	Cell envelope	Other	0	0	0	0	3753833	3754735	CDS	2	3	0	1	1	1	1	1				-1.48659	0.0274025	1	1.89444	0.0353811	1
CHIP6_3741	SPA3616	-	conserved hypothetical protein	3	Mobile and extrachromosomal element functions	Transposon functions	0	0	0	0	3754778	3755719	CDS	2	3	0	1	1	1	1	1							3.11625	0.0202759	1
CHIP6_3756	SPA3631	-	putative carbohydrate kinase	3	Energy metabolism	Other	0	0	0	0	3768885	3770369	CDS	2	3	0	1	1	1	1	1				-2.21075	0.0333413	1	-0.373597	0.312867
CHIP6_3775	SPA3650	-	hypothetical protein		Transport and binding proteins	Amino acids, peptides and amines	0	0	0	0	3788960	3790045	CDS	2	3	0	1	1	1	1	1				0.178242	0.515598		1.71057	0.051744
CHIP6_3792	SPA3673	torC	hypothetical protein		Unclassified	Role category not yet assigned	0	0	0	0	3811416	3812600	CDS	2	2	0	0	1	1	1	1				0.680526	0.0590966		2.32147	0.0312	1
CHIP6_3795	SPA3676	torS	Two-component sensor protein histidine protein kinase.		Regulatory functions	Other	0	0	0	0	3814515	3817250	CDS	2	2	0	0	1	1	1	1				-2.34525	0.0255111	1	1.47527	0.0269392	1
CHIP6_3797	SPA3678	dgoA	2-oxo-3-deoxygalactonate 6-phosphate aldolase and galactonate dehydratase pseudogene		Pseudogene	Pseudogene	0	0	0	0	3818698	3820460	Pseudogene	2	3	1	1	1	1	0	1	7.28621	0.00251731	1				-0.719841	0.169265
CHIP6_3815	SPA3688	yidY	putative membrane transport protein		Unclassified	Role category not yet assigned	0	0	0	0	3831711	3832898	CDS	2	3	0	1	1	1	1	1				1.07437	0.0601966		0.535533	0.233006
CHIP6_3817	SPA3690	yieE	conserved hypothetical protein		Unclassified	Role category not yet assigned	0	0	0	0	3833984	3834739	CDS	2	3	0	1	1	1	1	1				-1.12498	0.0402277	1	0.48241	0.281509
CHIP6_3830	SPA3701	glmU	UDP-N-acetylglucosamine pyrophosphorylase		Cell envelope	Biosynthesis and degradation of surface polysaccharides and lipopolysaccharides	0	0	0	0	3846072	3847442	CDS	2	3	0	1	1	1	1	1				-1.9994	0.0307064	1	0.0729223	0.76124
CHIP6_3833	SPA3704	atpD	ATP synthase beta subunit		Energy metabolism	ATP-proton motive force interconversion	0	0	0	0	3849130	3850512	CDS	2	3	0	1	1	1	1	1				0.069757	0.828163		2.57504	0.0271385	1
CHIP6_3834	SPA3705	atpG	ATP synthase gamma subunit		Energy metabolism	ATP-proton motive force interconversion	0	0	0	0	3850539	3851402	CDS	2	3	1	1	1	1	0	1	3.86587	0.0476098	1
CHIP6_3838	SPA3709	atpE	ATP synthase subunit C		Energy metabolism	ATP-proton motive force interconversion	0	0	0	0	3854085	3854324	CDS	2	3	0	1	1	1	1	1							1.84051	0.0388864	1
CHIP6_3845	SPA3715	asnC	regulatory protein		Regulatory functions	DNA interactions	0	0	0	0	3859718	3860176	CDS	2	3	0	1	1	1	1	1				1.10556	0.0895603		1.6797	0.033017	1
CHIP6_3847	SPA3717	yieM	conserved hypothetical protein		Hypothetical proteins	Conserved	0	0	0	0	3861324	3862775	CDS	2	3	0	1	1	1	1	1				-2.53631	0.0987534		0.231896	0.543174
CHIP6_3848	SPA3718	yieN	conserved hypothetical protein		Unknown function	General	0	0	0	0	3862769	3864265	CDS	2	3	0	1	1	1	1	1							1.05832	0.0969914
CHIP6_3851	SPA3721	rbsA	high affinity ribose transport protein		Transport and binding proteins	Carbohydrates, organic alcohols, and acids	0	0	0	0	3867107	3868612	CDS	2	2	0	0	1	1	1	1							1.30777	0.0275333	1
CHIP6_3852	SPA3722	rbsC	high affinity ribose transport protein pseudogene		Pseudogene	Pseudogene	0	0	0	0	3868618	3869584	Pseudogene	2	3	0	1	1	1	1	1				0.188	0.379087		0.644513	0.358027
CHIP6_3870	SPA3748	ilvC	ketol-acid reductoisomerase		Amino acid biosynthesis	Pyruvate family	0	0	0	0	3893024	3894499	CDS	2	3	0	1	1	1	1	1				0.432369	0.262519		-0.406095	0.532932
CHIP6_3880	SPA3760	wecB	UDP-N-acetyl-D-glucosamine 2-epimerase		Cell envelope	Biosynthesis and degradation of surface polysaccharides and lipopolysaccharides	0	0	0	0	3906847	3907977	CDS	2	3	0	1	1	1	1	1							-0.373245	0.276053
CHIP6_3881	SPA3761	rffD	UDP-ManNAc dehydrogenase		Cell envelope	Biosynthesis and degradation of surface polysaccharides and lipopolysaccharides	0	0	0	0	3907974	3909236	CDS	2	3	0	1	1	1	1	1
CHIP6_3888	SPA3768	rffT	probable 4-alpha-l-fucosyltransferase		Cell envelope	Biosynthesis and degradation of surface polysaccharides and lipopolysaccharides	0	0	0	0	3915332	3916690	CDS	2	3	0	1	1	1	1	1				0.298824	0.301752		0.579253	0.205363
CHIP6_3891	SPA3776	hemY	Porphyrin biosynthetic protein		Unknown function	General	0	0	0	0	3920136	3921332	CDS	2	3	1	1	1	1	0	1	2.54894	0.00700183	1	-0.229572	0.4588
CHIP6_3905	SPA3791	yigB	conserved hypothetical protein		Regulatory functions	Other	0	0	0	0	3932904	3933620	CDS	2	3	0	1	1	1	1	1				-0.0974114	0.746615		-0.35819	0.22424
CHIP6_3922	SPA3808	ysgA	putative hydrolase		Energy metabolism	Other	0	0	0	0	3952012	3952824	CDS	2	3	0	1	1	1	1	1				0.852108	0.148957		1.81851	0.0329132	1
CHIP6_3929	SPA3815	tatB	sec-independent protein translocase protein		Amino acid biosynthesis	Aromatic amino acid family	0	0	0	0	3958981	3959529	CDS	2	3	1	1	1	1	0	1	5.85432	0.00285496	1	1.32762	0.0568954		0.00904358	0.967134
CHIP6_3953	SPA3845	hemN	oxygen-independent coproporphyrinogen III oxidase		Biosynthesis of cofactors, prosthetic groups, and carriers	Heme, porphyrin, and cobalamin	0	0	0	0	3989237	3990610	CDS	2	3	0	1	1	1	1	1				-2.16788	0.0319528	1	-1.07012	0.0276182	1
CHIP6_3957	SPA3850	typA	GTP-binding protein		Unknown function	General	0	0	0	0	3995449	3997272	CDS	2	3	0	1	1	1	1	1							0.936751	0.0448521
CHIP6_3987	SPA3879	fdoG	formate dehydrogenase-O, major subunit pseudogene		Pseudogene	Pseudogene	0	0	0	0	4022800	4025845	Pseudogene	2	3	0	1	1	1	1	1							1.1733	0.0810338
CHIP6_3998	SPA3890	rhaB	rhamnulokinase		Energy metabolism	Sugars	0	0	0	0	4035345	4036814	CDS	2	2	0	0	1	1	1	1				-0.52738	0.24005		2.0987	0.0319311	1
CHIP6_4003	SPA3895	-	possible integral membrane transport protein		Transport and binding proteins	Carbohydrates, organic alcohols, and acids	0	0	0	0	4041429	4042736	CDS	2	2	0	0	1	1	1	1							-0.898644	0.179745
CHIP6_4008	SPA3900	-	hypothetical protein		Hypothetical proteins	Conserved	0	0	0	0	4045966	4046361	CDS	2	3	0	1	1	1	1	1				2.08146	0.0235908	1	0.132315	0.499964
CHIP6_4009	SPA3901	cpxA	two-component sensor kinase protein		Cellular processes	Chemotaxis and motility	0	0	0	0	4046412	4047785	CDS	2	3	0	1	1	1	1	1							1.89174	0.041681	1
CHIP6_4017	SPA3909	-	putative carbohydrate kinase		Energy metabolism	Glycolysis/gluconeogenesis	0	0	0	0	4054988	4055947	CDS	2	2	0	0	1	1	1	1				2.62315	0.0245442	1	2.264	0.0271012	1
CHIP6_4023	SPA3915	ydeV	putative sugar kinase		Unclassified	Role category not yet assigned	0	0	0	0	4058651	4060243	CDS	2	3	0	1	1	1	1	1							-0.59291	0.137058
CHIP6_4024	SPA3916	ydeW	putative regulatory protein		DNA metabolism	DNA replication, recombination, and repair	0	0	0	0	4060332	4061291	CDS	2	3	0	1	1	1	1	1							2.51296	0.0184193	1
CHIP6_4026	SPA3918	ydeY	putative ABC transporter permease protein		Transport and binding proteins	Unknown substrate	0	0	0	0	4063076	4064119	CDS	2	3	1	1	1	1	0	1	5.63673	0.00252703	1				-2.16017	0.0723692
CHIP6_4032	SPA3924	tpiA	triosephosphate isomerase		Energy metabolism	Glycolysis/gluconeogenesis	0	0	0	0	4068311	4069078	CDS	2	3	0	1	1	1	1	1							4.33106	0.044748	1
CHIP6_4033	SPA3925	yiiQ	conserved hypothetical protein		Unknown function	General	0	0	0	0	4069191	4069787	CDS	2	3	0	1	1	1	1	1				1.00509	0.0511833		1.2731	0.0835341
CHIP6_4037	SPA3929	glpK	glycerol kinase		Energy metabolism	Other	0	0	0	0	4072390	4073898	CDS	2	3	0	1	1	1	1	1							-0.339863	0.133021
CHIP6_4042	SPA3934	hslU	heat shock protein		Protein fate	Protein folding and stabilization	0	0	0	0	4077198	4078529	CDS	2	3	1	1	1	1	0	1	2.57736	0.0150512	1				-1.18034	0.158123
CHIP6_4052	SPA3944	metL	bifunctional aspartokinase II/homoserine dehydrogenase IIcan I write		Amino acid biosynthesis	Aspartate family	0	0	0	0	4088919	4091351	CDS	2	2	1	0	1	1	0	1	6.99014	0.00629159	1	4.24872	0.0796767		2.51807	0.0575342
CHIP6_4080	SPA3969	murI	glutamate racemase		Cell envelope	Biosynthesis and degradation of murein sacculus and peptidoglycan	0	0	0	0	4123649	4124500	CDS	2	2	0	0	1	1	1	1				1.44422	0.0261375	1	1.54881	0.0346682	1
CHIP6_4114	SPA4012	purD	phosphoribosylglycineamide synthetase		Purines, pyrimidines, nucleosides, and nucleotides	Purine ribonucleotide biosynthesis	0	0	0	0	4163467	4164756	CDS	2	3	1	1	1	1	0	1	4.04946	0.003825	1				-0.654722	0.210933
CHIP6_4118	SPA4021	aceB	malate synthase A		Energy metabolism	TCA cycle	0	0	0	0	4174121	4175722	CDS	2	3	0	1	1	1	1	1				-1.95044	0.0289392	1	1.41012	0.0516174
CHIP6_4121	SPA4024	-	putative cytoplasmic protein		Protein synthesis	tRNA aminoacylation	0	0	0	0	4178875	4179282	CDS	2	2	0	0	1	1	1	1							2.97102	0.0259412	1
CHIP6_4883	SPA4035	-	hypothetical protein		Hypothetical proteins	Conserved	0	0	0	0	4190388	4191227	CDS	2	3	0	1	1	1	1	1							1.24178	0.0576516
CHIP6_4182	SPA4063	dnaB	replicative DNA helicase		DNA metabolism	DNA replication, recombination, and repair	0	0	0	0	4221363	4222778	CDS	2	3	0	1	1	1	1	1							2.42041	0.0576605
CHIP6_4183	SPA4064	alr	alanine racemase		Cell envelope	Biosynthesis and degradation of murein sacculus and peptidoglycan	0	0	0	0	4222810	4223889	CDS	2	3	0	1	1	1	1	1							2.38373	0.0456277	1
CHIP6_4190	SPA4071	uvrA	excision nuclease subunit A		DNA metabolism	DNA replication, recombination, and repair	0	0	0	0	4227985	4230810	CDS	2	3	0	1	1	1	1	1				-0.787733	0.0838272		0.281962	0.258123
CHIP7_5465	SPA4077	siiE	putative inner membrane protein	4	Cellular processes	Chemotaxis and motility	0	0	0	1	4237394	4251076	CDS	2	3	0	1	1	1	1	1				-2.0697	0.0277538	1	-2.01067	0.0622588
CHIP6_4200	SPA4080	yjcC	putative exported protein		Unknown function	General	0	0	0	0	4254305	4255906	CDS	2	3	0	1	1	1	1	1				-1.25314	0.0243784	1	0.355589	0.425981
CHIP6_4206	SPA4087	-	lysR family regulatory protein		Regulatory functions	DNA interactions	0	0	0	0	4261310	4262197	CDS	2	3	0	1	1	1	1	1							1.55367	0.0495292	1
CHIP6_4215	SPA4096	nrfC	cytochrome c-type biogenesis protein		Energy metabolism	Electron transport	0	0	0	0	4270123	4270794	CDS	2	2	1	0	1	1	0	1				3.14881	0.0276557	1
CHIP6_4221	SPA4103	fdhF	formate dehydrogenase H		Energy metabolism	Anaerobic	0	0	0	0	4277273	4279420	CDS	2	3	0	1	1	1	1	1				0.125792	0.598079		1.47857	0.0927004
CHIP6_4241	SPA4123	dmsA	putative anaerobic dimethyl sulfoxide reductase, subunit A pseudogene		Pseudogene	Pseudogene	0	0	0	0	4303796	4306225	Pseudogene	2	3	0	1	1	1	1	1							-0.0858426	0.636797
CHIP6_4242	SPA4124	dmsB	anaerobic dimethyl sulfoxide reductase subunit B		Energy metabolism	Anaerobic	0	0	0	0	4306239	4306865	CDS	2	2	0	0	1	1	1	1				0.554475	0.116593		-0.0605774	0.765537
CHIP6_4246	SPA4128	-	putative membrane protein		Unclassified	Role category not yet assigned	0	0	0	0	4310086	4310991	CDS	2	3	1	1	0	1	1	1	8.51398	0.00311667	1				0.44226	0.129491
CHIP6_4265	SPA4146	groES	GroES protein		Protein fate	Protein folding and stabilization	0	0	0	0	4324513	4324806	CDS	2	2	0	1	1	1	1	0				4.14819	0.0238545	1	7.81101	0.0275625	1
CHIP6_4268	SPA4149	yjeJ	hypothetical protein		Cell envelope	Other	0	0	0	0	4327141	4327998	CDS	2	3	0	1	1	1	1	1				3.1353	0.0268778	1	2.92972	0.0271765	1
CHIP6_4278	SPA4159	frdB	fumarate reductase, iron-sulfur protein		Energy metabolism	Anaerobic	0	0	0	0	4332994	4333728	CDS	2	3	1	1	1	1	0	1
CHIP6_4279	SPA4160	frdA	fumarate reductase, flavoprotein subunit		Energy metabolism	Anaerobic	0	0	0	0	4333721	4335511	CDS	2	3	1	1	1	1	0	1	2.40235	0.00493604	1	-1.27448	0.128128
CHIP6_4280	SPA4161	yjeA	lysyl-tRNA synthetase		Unknown function	General	0	0	0	0	4335834	4336811	CDS	2	3	1	1	1	1	0	1	3.32969	0.00491111	1	-1.85223	0.0373423	1
CHIP6_4281	SPA4162	yjeM	putative amino acid permease		Transport and binding proteins	Amino acids, peptides and amines	0	0	0	0	4337037	4338539	CDS	2	3	0	1	1	1	1	1
CHIP6_4289	SPA4173	yjeF	conserved hypothetical protein		Energy metabolism	Glycolysis/gluconeogenesis	0	0	0	0	4348195	4349742	CDS	2	3	0	1	1	1	1	1							2.29944	0.0285353	1
CHIP6_4316	SPA4199	yjfR	conserved hypothetical protein		Cellular processes	Toxin production and resistance	0	0	0	0	4372836	4373900	CDS	2	3	0	1	1	1	1	1				-1.41369	0.0272479	1	1.21885	0.1421
CHIP6_4328	SPA4211	rplI	50s ribosomal subunit protein L9		Protein synthesis	Ribosomal proteins: synthesis and modification	0	0	0	0	4380534	4380983	CDS	2	3	0	1	1	1	1	1							3.80389	0.0232542	1
CHIP6_4331	SPA4214	fklB	probable FkbP-type peptidyl-prolyl cis-trans isomerase		Protein fate	Protein folding and stabilization	0	0	0	0	4382920	4383582	CDS	2	3	0	1	1	1	1	1							0.114075	0.534918
CHIP6_4991	SPA4216	-	putative exported protein		Unclassified	Role category not yet assigned	0	0	0	0	4385619	4386758	CDS	2	2	0	0	1	1	1	1							-1.99443	0.0461229	1
CHIP6_4992	SPA4217	-	putative exported protein pseudogene		Pseudogene	Pseudogene	0	0	0	0	4386773	4388161	Pseudogene	2	3	0	1	1	1	1	1	1.15798	0.626		-0.857629	0.0455698		-0.369876	0.372381
CHIP6_4337	SPA4222	cpdB	2',3'-cyclic-nucleotide 2'-phosphodiesterase		Purines, pyrimidines, nucleosides, and nucleotides	Other	0	0	0	0	4391419	4393362	CDS	2	3	0	1	1	1	1	1				-1.44766	0.0353562	1	0.359085	0.407524
CHIP6_4349	SPA4235	fbp	fructose-1,6-bisphosphatase		Energy metabolism	Glycolysis/gluconeogenesis	0	0	0	0	4408074	4409072	CDS	2	3	0	1	1	1	1	1							1.26212	0.105575
CHIP6_4385	SPA4257	mgtA	Mg(2+) transport ATPase, P-type pseudogene		Pseudogene	Pseudogene	0	0	0	0	4429762	4432470	Pseudogene	2	2	1	0	1	1	0	1	8.08319	0.00415556	1	0.992278	0.187854
CHIP6_4387	SPA4259	yjgF	conserved hypothetical protein		Transcription	Degradation of RNA	0	0	0	0	4433107	4433493	CDS	2	3	0	1	1	1	1	1				0.960583	0.0350621		3.49057	0.0204099	1
CHIP6_4394	SPA4266	-	carbamate kinase		Energy metabolism	Amino acids and amines	0	0	0	0	4438454	4439386	CDS	2	2	0	0	1	1	1	1							2.96538	0.102047
CHIP6_4408	SPA4280	yjgQ	putative inner membrane protein		Transport and binding proteins	Amino acids, peptides and amines	0	0	0	0	4453527	4454609	CDS	2	3	0	1	1	1	1	1				-0.143459	0.578623		2.83085	0.0343434	1
CHIP6_4410	SPA4282	idnT	GntP family, L-idonate transport protein		Transport and binding proteins	Carbohydrates, organic alcohols, and acids	0	0	0	0	4455824	4457143	CDS	2	2	0	0	1	1	1	1							2.76474	0.0356764	1
CHIP6_4414	SPA4286	yjgB	putative alcohol dehydrogenase		Energy metabolism	Anaerobic	0	0	0	0	4459800	4460819	CDS	2	3	0	1	1	1	1	1							2.13614	0.0320026	1
CHIP6_5109	SPA4291	-	-	10	Unknown function	NA	0	0	0	0	4463887	4464450	CDS	2	3	0	1	1	1	1	1				1.90695	0.0324349	1	2.68959	0.0231236	1
CHIP6_5004	SPA4299	-	hypothetical protein	10	Mobile and extrachromosomal element functions	Prophage functions	0	0	0	0	4468141	4470474	CDS	2	2	0	0	1	1	1	1				-0.564368	0.235368		3.10133	0.025872	1
CHIP6_5008	SPA4306	sefC	outer membrane fimbrial usher protein	10	Cell envelope	Biosynthesis and degradation of surface polysaccharides and lipopolysaccharides	0	0	0	0	4474080	4476524	CDS	2	2	1	0	1	1	0	1				1.79465	0.0488583	1
CHIP6_0008	SPA4311	-	putative outer membrane protein	10	Cell envelope	Other	0	0	0	0	4480020	4480859	CDS	2	3	0	1	1	1	1	1				5.19409	0.0356053	1	3.77381	0.0201939	1
CHIP7_5475	SPA4312		Putative uncharacterized protein	10	Mobile and extrachromosomal element functions	Transposon functions	SPA4313	0	1	0	4481122	4481388	0	2	3	0	1	1	1	1	1				-1.9793	0.0233385	1	-1.44669	0.0839228
CHIP6_4437	SPA4329	-	conserved hypothetical protein		Unclassified	Role category not yet assigned	0	0	0	0	4503508	4504038	CDS	2	3	0	1	1	1	1	1							1.39701	0.0448264	1
CHIP6_4445	SPA4338	yjiO	putative MFS family transport protein pseudogene		Pseudogene	Pseudogene	0	0	0	0	4511992	4513232	Pseudogene	2	3	0	1	1	1	1	1				2.03026	0.0459158	1	2.36629	0.0212333	1
CHIP6_5114	SPA4346	hsdM	DNA methylase M, host modification		DNA metabolism	Restriction/modification	0	0	0	1	4519391	4520977	CDS	2	3	1	1	1	1	0	1	7.24348	0.00252135	1				-0.553586	0.1628
CHIP6_5115	SPA4347	hsdR	subunit R of type I restriction-modification system		DNA metabolism	Degradation of DNA	0	0	0	1	4521135	4524644	CDS	2	3	1	1	1	1	0	1	1.5421	0.0144324	1
CHIP6_4461	SPA4354	tsr	methyl-accepting chemotaxis protein I, serine sensor receptor		Cellular processes	Chemotaxis and motility	0	0	0	0	4530442	4532103	CDS	2	3	0	1	1	1	1	1				-1.88769	0.0333223	1	-0.00741273	0.984311
CHIP6_4473	SPA4359	yjjB	putative membrane protein		Energy metabolism	Electron transport	0	0	0	0	4536733	4537206	CDS	2	3	1	1	1	1	0	1
CHIP6_4489	SPA4378	yjjV	conserved hypothetical protein		Unknown function	General	0	0	0	0	4550549	4551322	CDS	2	2	0	0	1	1	1	1				3.29635	0.106898		3.02026	0.0270628	1
CHIP6_4504	SPA4389	radA	putative DNA repair protein		DNA metabolism	DNA replication, recombination, and repair	0	0	0	0	4562078	4563460	CDS	2	2	0	0	1	1	1	1				4.85923	0.0259479	1	5.50823	0.0570604
CHIP6_4505	SPA4390	nadR	conserved hypothetical transcriptional regulator		Biosynthesis of cofactors, prosthetic groups, and carriers	Pyridine nucleotides	0	0	0	0	4563584	4564843	CDS	2	3	0	1	1	1	1	1				-2.30535	0.103949		0.203705	0.671387
CHIP6_4509	SPA4394	yjjX	putative cytoplasmic protein		Hypothetical proteins	Conserved	0	0	0	0	4569260	4569775	CDS	2	3	0	1	1	1	1	1				4.63747	0.0271687	1	2.89009	0.0312808	1
CHIP6_0130	SPA0003	thrB	homoserine kinase		Amino acid biosynthesis	Aspartate family	0	0	0	1	2801	3730	CDS	1	2	0	0	1	1	0	1				0.482191	0.477536
CHIP6_0131	SPA0003	thrB	homoserine kinase		Amino acid biosynthesis	Aspartate family	0	0	0	1	2801	3730	CDS	1	3	0	1	1	1	0	1
CHIP6_0135	SPA0007	talB	transaldolase B		Energy metabolism	Pentose phosphate pathway	0	0	0	0	7664	8617	CDS	1	3	0	1	0	1	1	1							1.4951	0.0576471
CHIP6_0136	SPA0008	mog	molybdopterin biosynthesis Mog protein		Biosynthesis of cofactors, prosthetic groups, and carriers	Molybdopterin	0	0	0	0	8728	9318	CDS	1	3	0	1	1	1	0	1							-0.090705	0.730369
CHIP6_0154	SPA0026	bcfF	fimbrial subunit pseudogene		Pseudogene	Pseudogene	0	0	0	0	29987	30505	Pseudogene	1	3	0	1	1	1	0	1	4.8739	0.0168375	1	1.64335	0.0337111	1
CHIP6_0156	SPA0028	bcfH	putative exported protein		Cell envelope	Other	0	0	0	0	31267	32112	CDS	1	3	0	1	1	1	0	1
CHIP6_0157	SPA0029	-	putative membrane protein		Hypothetical proteins	Conserved	0	0	0	0	32151	32438	CDS	1	3	0	1	1	1	0	1
CHIP6_0162	SPA0034	-	putative secreted 5'-nucleotidase		Purines, pyrimidines, nucleosides, and nucleotides	Other	0	0	0	0	37093	38664	CDS	1	3	0	1	1	1	0	1
CHIP6_0164	SPA0036	-	putative secreted sulfatase pseudogene		Pseudogene	Pseudogene	0	0	0	0	40118	41590	Pseudogene	1	3	0	1	1	1	0	1				-0.269066	0.243576
CHIP6_0168	SPA0040	nhaA	Na(+)/H(+) antiporter 1		Transport and binding proteins	Cations and iron carrying compounds	0	0	0	0	46156	47322	CDS	1	3	0	1	1	1	0	1				-0.542415	0.154251
CHIP6_0175	SPA0047	ileS	isoleucyl-tRNA synthetase		Protein synthesis	tRNA aminoacylation	0	0	0	0	53821	56655	CDS	1	3	0	1	1	1	0	1				-0.537978	0.257374
CHIP6_0176	SPA0048	lspA	lipoprotein signal peptidase		Protein fate	Protein and peptide secretion and trafficking	0	0	0	0	56655	57155	CDS	1	3	0	1	0	1	1	1							2.6174	0.0242118	1
CHIP6_0179	SPA0051	-	hypothetical protein		Energy metabolism	Aerobic	0	0	0	0	58912	60114	CDS	1	3	0	1	1	1	0	1							2.63684	0.0939795
CHIP6_0180	SPA0052	yaaF	putative nucleoside hydrolase (IUNH family)		Purines, pyrimidines, nucleosides, and nucleotides	Salvage of nucleosides and nucleotides	0	0	0	0	60130	61044	CDS	1	3	0	1	0	1	1	1							-0.117389	0.603751
CHIP6_0184	SPA0057	oadG	oxaloacetate decarboxylase gamma chain		Unclassified	Role category not yet assigned	SPA3220	0	1	0	66586	66825	CDS	1	1	0	0	1	0	0	1				6.71702	0.150333
CHIP6_0189	SPA0062	citF	citrate lyase alpha chain		Energy metabolism	Fermentation	0	0	0	0	70812	72332	CDS	1	3	0	1	1	1	0	1				-1.19311	0.0295856	1
CHIP6_0194	SPA0067	carA	carbamoyl-phosphate synthase small chain		Purines, pyrimidines, nucleosides, and nucleotides	Pyrimidine ribonucleotide biosynthesis	0	0	0	0	75631	76779	CDS	1	3	0	1	1	1	0	1				-0.899164	0.0527701
CHIP6_0201	SPA0074	caiA	probable carnitine operon oxidoreductase CaiA		Unclassified	Role category not yet assigned	0	0	0	0	85263	86405	CDS	1	2	0	0	1	1	0	1
CHIP6_0205	SPA0077	fixB	FixB protein		Energy metabolism	Electron transport	0	0	0	1	89233	90174	CDS	1	2	0	0	1	1	0	1				3.48713	0.0955522
CHIP6_0204	SPA0077	fixB	FixB protein		Energy metabolism	Electron transport	0	0	0	1	89233	90174	CDS	1	1	0	0	1	1	0	0				3.0453	0.0268162	1
CHIP6_0213	SPA0086	yabF	putative NAD(P)H oxidoreductase pseudogene		Pseudogene	Pseudogene	0	0	0	0	98150	98681	Pseudogene	1	3	0	1	1	1	0	1				1.71968	0.056226
CHIP6_0216	SPA0089	apaH	bis(5'-nucleosyl)-tetraphosphatase		Cellular processes	Adaptations to atypical conditions	0	0	0	0	101320	102168	CDS	1	3	0	1	1	1	0	1							-0.601987	0.191338
CHIP6_0218	SPA0091	ksgA	dimethyladenosine transferase		Cellular processes	Toxin production and resistance	0	0	0	0	102559	103380	CDS	1	3	0	1	1	1	0	1				1.38607	0.0790933
CHIP6_0223	SPA0096	rluA	ribosomal large subunit pseudouridine synthase A		Protein synthesis	tRNA and rRNA base modification	0	0	0	0	109221	109880	CDS	1	3	0	1	1	1	0	1				2.2904	0.0334415	1
CHIP6_0224	SPA0097	hepA	probable ATP-dependent helicase HepA		Transcription	Transcription factors	0	0	0	0	109892	112798	CDS	1	3	0	1	1	1	0	1				-1.71426	0.0287363	1
CHIP6_0232	SPA0107	yabI	DedA family integral membrane protein		Cell envelope	Other	0	0	0	0	124111	124878	CDS	1	3	0	1	1	1	0	1				-1.49895	0.0239167	1
CHIP6_0235	SPA0110	tbpA	thiamine-binding periplasmic protein precursor		Transport and binding proteins	Other	0	0	0	0	127191	128174	CDS	1	3	0	1	1	1	0	1				-0.817971	0.14103
CHIP6_0237	SPA0112	leuD	3-isopropylmalate dehydratase		Amino acid biosynthesis	Pyruvate family	0	0	0	0	130561	131166	CDS	1	3	0	1	1	1	0	1				-0.0269237	0.825929
CHIP6_0238	SPA0113	leuC	3-isopropylmalate dehydratase		Amino acid biosynthesis	Pyruvate family	0	0	0	0	131177	132577	CDS	1	0	0	0	1	0	0	0				7.31177	0.0446253	1
CHIP6_0239	SPA0114	leuB	3-isopropylmalate dehydrogenase		Amino acid biosynthesis	Pyruvate family	0	0	0	0	132580	133671	CDS	1	3	0	1	1	1	0	1				0.457616	0.254047
CHIP6_0240	SPA0115	leuA	2-isopropylmalate synthase		Amino acid biosynthesis	Pyruvate family	0	0	0	0	133671	135242	CDS	1	3	0	1	1	1	0	1				-0.967682	0.0628045
CHIP6_0248	SPA0123	ftsL	cell division protein FtsL		Cellular processes	Cell division	0	0	0	0	142849	143214	CDS	1	3	0	1	1	1	0	1				0.820505	0.102694		-0.324882	0.294703
CHIP6_0250	SPA0125	murE	UDP-N-acetylmuramoylalanyl-D-glutamate--2,6-dia minopim ligase		Cell envelope	Biosynthesis and degradation of murein sacculus and peptidoglycan	0	0	0	0	144983	146470	CDS	1	3	0	1	1	1	0	1
CHIP7_5393	SPA0141	-	putative LysR-family transcriptional regulator		Regulatory functions	Other	0	0	0	0	164555	165496	CDS	1	3	0	1	0	1	1	1							0.672794	0.184214
CHIP6_0269	SPA0146	hofC	protein transport protein HofC		Transport and binding proteins	Unknown substrate	0	0	0	0	168357	169559	CDS	1	3	0	1	1	1	0	1							-1.13989	0.139791
CHIP6_0270	SPA0147	hofB	protein transport protein HofB		Transport and binding proteins	Unknown substrate	0	0	0	0	169549	170934	CDS	1	3	0	1	1	1	0	1				-1.44066	0.03575	1	-1.49031	0.142211
CHIP6_0274	SPA0151	ampE	AmpE protein		Cellular processes	Toxin production and resistance	0	0	0	0	173144	173998	CDS	1	3	0	1	1	1	0	1
CHIP6_0275	SPA0152	-	putatuve glycosysl hydrolase		Energy metabolism	Electron transport	0	0	0	0	174090	175040	CDS	1	3	0	1	1	1	0	1							-0.813602	0.15423
CHIP6_0278	SPA0155	pdhR	pyruvate dehydrogenase complex repressor		Energy metabolism	Pyruvate dehydrogenase	0	0	0	0	178546	179310	CDS	1	3	0	1	1	1	0	1
CHIP6_0279	SPA0156	aceE	pyruvate dehydrogenase E1 component		Unclassified	Role category not yet assigned	0	0	0	0	179470	182133	CDS	1	3	0	1	1	1	0	1
CHIP6_0283	SPA0160	-	probable secreted protein		Unclassified	Role category not yet assigned	0	0	0	0	186274	187065	CDS	1	2	0	0	1	1	0	1				-2.03934	0.027511	1	-1.34727	0.0856085
CHIP6_0287	SPA0163	yacL	conserved hypothetical protein		Unknown function	General	0	0	0	0	191880	192242	CDS	1	3	0	1	1	1	0	1				0.350269	0.135436
CHIP6_0290	SPA0165	ygbK	conserved hypothetical protein		Cell envelope	Other	0	0	0	0	193427	194698	CDS	1	2	0	0	1	1	0	1				2.46435	0.0489144	1	3.4846	0.0640101
CHIP6_0292	SPA0167	-	putative transcriptional regulator		Regulatory functions	DNA interactions	0	0	0	0	195681	196448	CDS	1	3	0	1	0	1	1	1							-0.7007	0.0908961
CHIP6_0294	SPA0169	speE	spermidine synthase		Central intermediary metabolism	Polyamine biosynthesis	0	0	0	0	197293	198153	CDS	1	3	0	1	1	1	0	1				-0.392326	0.241375
CHIP6_0297	SPA0172	gcd	glucose dehydrogenase		Energy metabolism	Pentose phosphate pathway	0	0	0	0	200497	202887	CDS	1	3	0	1	1	1	0	1				-1.04033	0.0393831	1
CHIP6_0298	SPA0173	hpt	hypoxanthine phosphoribosyltransferase		Purines, pyrimidines, nucleosides, and nucleotides	Salvage of nucleosides and nucleotides	0	0	0	0	203093	203629	CDS	1	3	0	1	1	1	0	1				3.52944	0.0288952	1
CHIP6_0306	SPA0177	yadI	putative PTS system IIA component		Transport and binding proteins	Carbohydrates, organic alcohols, and acids	0	0	0	0	206256	206696	CDS	1	3	0	1	1	1	0	1
CHIP6_0307	SPA0178	yadE	conserved hypothetical protein		Unknown function	General	0	0	0	0	206764	207987	CDS	1	3	0	1	1	1	0	1				-1.24244	0.0297171	1
CHIP6_0312	SPA0190	pcnB	poly(A) polymerase		DNA metabolism	DNA replication, recombination, and repair	0	0	0	0	218100	219518	CDS	1	3	0	1	1	1	0	1
CHIP6_0315	SPA0193	sfsA	sugar fermentation stimulation protein		Energy metabolism	Sugars	0	0	0	0	221256	221960	CDS	1	3	0	1	1	1	0	1
CHIP6_0317	SPA0195	hrpB	ATP-dependent helicase HrpB		Unknown function	Enzymes of unknown specificity	0	0	0	0	222535	225009	CDS	1	3	0	1	1	1	0	1				1.33597	0.0337873	1
CHIP6_0320	SPA0198	fhuC	ferrichrome transport ATP-binding protein FhuC		Transport and binding proteins	Cations and iron carrying compounds	0	0	0	0	230241	231038	CDS	1	2	0	0	1	1	0	1							3.21485	0.0592404
CHIP6_0324	SPA0202	stfC	putative fimbrial outer membrane usher pseudogene		Pseudogene	Pseudogene	0	0	0	0	235569	238226	Pseudogene	1	2	0	1	1	0	0	1
CHIP6_0339	SPA0216	yaeG	conserved hypothetical protein		Unknown function	General	0	0	0	0	250344	251501	CDS	1	3	0	1	0	1	1	1							0.0232763	0.927363
CHIP6_0341	SPA0218	-	putative inner membrane protein		Cell envelope	Other	0	0	0	0	252223	253524	CDS	1	3	0	1	1	1	0	1
CHIP6_0122	SPA0222	-	t44		Unknown function	General	0	0	0	0	258278	258416	sRNA	1	3	0	1	0	1	1	1							6.16302	0.0199015	1
CHIP6_0345	SPA0223	rpsB	30S ribosomal protein S2		Protein synthesis	Ribosomal proteins: synthesis and modification	0	0	0	0	258445	259170	CDS	1	3	0	1	0	1	1	1							3.57263	0.0314929	1
CHIP6_0347	SPA0225	pyrH	uridine 5'-monophosphate kinase		Purines, pyrimidines, nucleosides, and nucleotides	Nucleotide and nucleoside interconversions	0	0	0	0	260424	261149	CDS	1	3	0	1	0	1	1	1							1.18938	0.06573
CHIP6_0348	SPA0226	frr	ribosome recycling factor		Protein synthesis	Translation factors	0	0	0	0	261296	261853	CDS	1	3	0	1	1	1	0	1				-2.0377	0.0296023	1
CHIP6_0349	SPA0227	dxr	1-deoxy-D-xylulose 5-phosphate reductoisomerase		Biosynthesis of cofactors, prosthetic groups, and carriers	Other	0	0	0	0	261995	263191	CDS	1	3	0	1	1	1	0	1				-1.62869	0.025256	1
CHIP6_0354	SPA0232	ompH	outer membrane protein OmpH precursor		Cell envelope	Other	0	0	0	0	269062	269547	CDS	1	3	0	1	0	1	1	1							3.00017	0.0300255	1
CHIP6_0357	SPA0235	lpxA	acyl-[acyl-carrier-protein]:UDP-N- acetylglucosamine O-acyltransferase		Cell envelope	Biosynthesis and degradation of surface polysaccharides and lipopolysaccharides	0	0	0	0	271141	271929	CDS	1	3	0	1	1	1	0	1				-2.38361	0.0295798	1
CHIP6_0358	SPA0236	lpxB	lipid-A-disaccharide synthase		Cell envelope	Biosynthesis and degradation of surface polysaccharides and lipopolysaccharides	0	0	0	0	271929	273077	CDS	1	3	0	1	1	1	0	1				-1.23472	0.107796
CHIP6_0361	SPA0239	accA	acetyl-coenzyme A carboxylase carboxyl transferase subunit alpha		Fatty acid and phospholipid metabolism	Biosynthesis	0	0	0	0	277189	278148	CDS	1	3	0	1	1	1	0	1							0.740796	0.200197
CHIP6_0362	SPA0240	-	putative secreted chitinase		Cellular processes	Adaptations to atypical conditions	0	0	0	0	278327	280090	CDS	1	3	0	1	1	1	0	1				-1.78665	0.0305292	1
CHIP6_0363	SPA0241	ldcC	lysine decarboxylase		Unclassified	Role category not yet assigned	0	0	0	0	280166	282307	CDS	1	3	0	1	1	1	0	1				-0.844273	0.0745951
CHIP6_0366	SPA0244	rof	ROF protein		Unknown function	General	0	0	0	0	284191	284445	CDS	1	3	0	1	0	1	1	1							4.93463	0.0224	1
CHIP6_0367	SPA0245	yaeP	conserved hypothetical protein		Unknown function	General	0	0	0	0	284438	284656	CDS	1	3	0	1	0	1	1	1							6.14214	0.02016	1
CHIP6_0373	SPA0252	yaeC	putative lipoprotein precursor		Central intermediary metabolism	Other	0	0	0	0	289663	290478	CDS	1	3	0	1	0	1	1	1							2.25823	0.0518824
CHIP6_0374	SPA0253	yaeE	putative ABC transporter permease protein		Central intermediary metabolism	Other	0	0	0	0	290517	291155	CDS	1	3	0	1	1	1	0	1
CHIP6_0375	SPA0254	abc	putative ABC transporter ATP-binding protein		Transport and binding proteins	Amino acids, peptides and amines	0	0	0	0	291163	292194	CDS	1	3	0	1	1	1	0	1				-0.134502	0.665971
CHIP6_2662	SPA0270	yfiF	putative RNA methyltransferase		Unknown function	General	0	0	0	0	306709	307746	CDS	1	3	0	1	1	1	0	1				-0.885948	0.0496976
CHIP6_2661	SPA0271	ung	uracil-DNA glycosylase		DNA metabolism	DNA replication, recombination, and repair	0	0	0	0	307862	308551	CDS	1	3	0	1	0	1	1	1							2.62156	0.0448918	1
CHIP6_2654	SPA0278	rpoE	RNA polymerase sigma-E factor (sigma-24)		Transcription	Transcription factors	0	0	0	0	315155	315730	CDS	1	3	0	1	1	1	0	1				1.75945	0.0503934
CHIP6_2651	SPA0281	rseC	sigma-E factor regulatory protein RseC		Regulatory functions	Other	0	0	0	0	317365	317844	CDS	1	3	0	1	1	1	0	1				1.89752	0.107764
CHIP6_2607	SPA0282	lepA	GTP-binding protein LepA		Unknown function	General	0	0	0	0	318096	319895	CDS	1	2	0	0	1	1	0	1				-1.42078	0.0293055	1	-1.17739	0.0712
CHIP6_2605	SPA0284	rnc	ribonuclease III		Transcription	RNA processing	0	0	0	0	321160	321840	CDS	1	3	0	1	0	1	1	1							5.62973	0.0192231	1
CHIP6_2604	SPA0285	era	GTP-binding protein		Cellular processes	Cell division	0	0	0	0	321837	322742	CDS	1	3	0	1	1	1	0	1
CHIP6_2601	SPA0288	acpS	holo-[acyl-carrier protein] synthase		Fatty acid and phospholipid metabolism	Biosynthesis	0	0	0	0	324225	324605	CDS	1	3	0	1	1	1	0	1
CHIP6_2597	SPA0292	-	putative oxidoreductase		Biosynthesis of cofactors, prosthetic groups, and carriers	Pantothenate and coenzyme A	0	0	0	0	327273	328190	CDS	1	3	0	1	0	1	1	1							1.2627	0.0834815
CHIP6_2591	SPA0298	yfhD	putative exported protein		Cell envelope	Biosynthesis and degradation of murein sacculus and peptidoglycan	0	0	0	0	332724	334268	CDS	1	3	1	1	0	1	0	1	2.90853	0.00805022	1				-0.896843	0.126273
CHIP6_2588	SPA0302	yfhK	putative sensor kinase protein		Regulatory functions	Other	0	0	0	0	339106	340491	CDS	1	3	0	1	1	1	0	1				0.0504456	0.866979
CHIP6_2586	SPA0304	yfhA	putative transcriptional regulator		Regulatory functions	Other	0	0	0	0	341254	342591	CDS	1	3	0	1	1	1	0	1				1.3729	0.171354
CHIP6_2582	SPA0308	cadB	probable cadaverine/lysine antiporter		Transport and binding proteins	Amino acids, peptides and amines	0	0	0	0	346798	348129	CDS	1	3	0	1	1	1	0	1				-2.16635	0.0250232	1
CHIP6_2579	SPA0311	glyA	serine hydroxymethyltransferase		Amino acid biosynthesis	Serine family	0	0	0	0	351730	352983	CDS	1	3	0	1	1	1	0	1				-2.19839	0.0290727	1
CHIP6_2574	SPA0316	asrC	anaerobic sulfite reductase subunit C		Energy metabolism	Anaerobic	0	0	0	0	357332	358345	CDS	1	3	0	1	1	1	0	1				2.91946	0.024148	1
CHIP6_2570	SPA0320	suhB	extragenic suppressor protein SuhB		Central intermediary metabolism	Other	0	0	0	0	361426	362229	CDS	1	3	0	1	1	1	0	1				0.726465	0.027722
CHIP6_2569	SPA0321	-	putative RNA methyltransferase		Protein synthesis	tRNA and rRNA base modification	0	0	0	0	362348	363079	CDS	1	3	0	1	1	1	0	1				0.168389	0.658628		0.321688	0.374611
CHIP6_2565	SPA0324	nifU	NifU-like protein		Biosynthesis of cofactors, prosthetic groups, and carriers	Other	0	0	0	0	365174	365560	CDS	1	3	0	1	0	1	1	1							4.86507	0.0581215
CHIP6_2564	SPA0325	yfhF	conserved hypothetical protein		Biosynthesis of cofactors, prosthetic groups, and carriers	Other	0	0	0	0	365589	365912	CDS	1	3	0	1	0	1	1	1							-0.223877	0.511784
CHIP6_2562	SPA0327	hscA	chaperone protein HscA		Cell envelope	Surface structures	0	0	0	0	366637	368487	CDS	1	3	0	1	0	1	1	1							0.725367	0.162945
CHIP6_2559	SPA0330	yfhI	peptidase B		Protein fate	Degradation of proteins, peptides, and glycopeptides	0	0	0	0	369090	370373	CDS	1	3	0	1	1	1	0	1				-1.45818	0.0503243
CHIP6_2558	SPA0331	sseB	SseB protein		Protein fate	Protein and peptide secretion and trafficking	0	0	0	0	370474	371259	CDS	1	3	0	1	0	1	1	1							2.3448	0.0241557	1
CHIP6_2557	SPA0333	-	hypothetical protein		Protein synthesis	tRNA aminoacylation	0	0	0	0	371828	372496	CDS	1	3	0	1	1	1	0	1				-0.283309	0.292886
CHIP6_2545	SPA0345	hisS	histidyl-tRNA synthetase		Protein synthesis	tRNA aminoacylation	0	0	0	0	390346	391620	CDS	1	3	0	1	1	1	0	1							-1.07926	0.168529
CHIP6_2538	SPA0353	ratB	putative outer membrane protein pseudogene		Pseudogene	Pseudogene	0	0	0	0	405448	412754	Pseudogene	1	2	0	0	1	1	0	1				4.98542	0.043296	1
CHIP6_2534	SPA0357	guaA	GMP synthase (glutamine-hydrolyzing)		Unclassified	Role category not yet assigned	0	0	0	0	421828	423405	CDS	1	3	0	1	1	1	0	1
CHIP6_4772	SPA0358	-	hypothetical protein		Unknown function	NA	0	0	0	0	423493	423651	CDS	1	3	0	1	1	1	0	1				7.23299	0.0701556
CHIP6_4771	SPA0359	-	conserved hypothetical protein pseudogene		Pseudogene	Pseudogene	0	0	0	0	423728	424415	Pseudogene	1	3	0	1	1	1	0	1				0.277398	0.294349
CHIP6_2527	SPA0366	ppk	polyphosphate kinase		Central intermediary metabolism	Phosphorus compounds	0	0	0	0	430357	432423	CDS	1	3	0	1	1	1	0	1
CHIP6_2525	SPA0368	purM	phosphoribosylformylglycinamidine cyclo-ligase		Purines, pyrimidines, nucleosides, and nucleotides	Purine ribonucleotide biosynthesis	0	0	0	0	433250	434287	CDS	1	3	0	1	1	1	0	1				-2.16789	0.027152	1
CHIP6_2517	SPA0378	bcp	bacterioferritin comigratory protein		Transport and binding proteins	Cations and iron carrying compounds	0	0	0	0	444656	445126	CDS	1	3	0	1	1	1	0	1
CHIP6_2516	SPA0379	gcvR	glycine cleavage system transcriptional repressor		Regulatory functions	Other	0	0	0	0	445126	445764	CDS	1	3	0	1	1	1	0	1				0.384764	0.174387		-0.0340043	0.823508
CHIP6_2515	SPA0380	dapA	dihydrodipicolinate synthase		Amino acid biosynthesis	Aspartate family	0	0	0	0	445844	446722	CDS	1	3	0	1	1	1	0	1				0.0516004	0.805416
CHIP6_2514	SPA0381	nlpB	putative lipoprotein		Cell envelope	Other	0	0	0	0	446739	447773	CDS	1	2	1	1	0	0	0	1	5.08498	0.0323725	1
CHIP6_2506	SPA0388	acrD	putative efflux pump		Cellular processes	Toxin production and resistance	0	0	0	0	454005	457118	CDS	1	3	0	1	1	1	0	1				0.510128	0.135027		0.259195	0.586827
CHIP6_2501	SPA0393	ypfG	putative exported protein		Transport and binding proteins	Amino acids, peptides and amines	0	0	0	0	463802	464845	CDS	1	3	0	1	0	1	1	1							0.908322	0.113329
CHIP6_2500	SPA0394	-	hypothetical protein		Unknown function	NA	0	0	0	0	464973	465203	CDS	1	3	0	1	1	1	0	1				2.87428	0.0320711	1
CHIP6_2498	SPA0396	talA	transaldolase A		Energy metabolism	Pentose phosphate pathway	0	0	0	0	467286	468236	CDS	1	3	0	1	0	1	1	1							3.63707	0.0242667	1
CHIP6_2494	SPA0400	eutQ	putative ethanolamine utilization protein		Unknown function	General	0	0	0	0	472010	472699	CDS	1	2	0	0	1	1	0	1				2.75361	0.02665	1
CHIP6_2493	SPA0401	eutT	putative cobalamin adenosyltransferase		Central intermediary metabolism	Other	0	0	0	0	472696	473499	CDS	1	0	0	0	1	0	0	0				7.46115	0.0601333
CHIP6_2492	SPA0402	eutD	putative phosphate acyltransferase		Central intermediary metabolism	Other	0	0	0	0	473496	474512	CDS	1	0	0	0	0	0	1	0							7.37234	0.02352	1
CHIP6_2487	SPA0407	eutG	putative alchohol dehydrogenase		Energy metabolism	Amino acids and amines	0	0	0	0	477498	478685	CDS	1	0	0	0	1	0	0	0				5.29982	0.0751667
CHIP6_2482	SPA0412	eutL	ethanolamine utilization protein EutL		Energy metabolism	Amino acids and amines	0	0	0	0	483549	484208	CDS	1	0	0	0	1	0	0	0
CHIP6_2481	SPA0413	eutK	ethanolamine utilization protein EutK		Unknown function	General	0	0	0	0	484221	484715	CDS	1	1	0	0	1	0	0	1				6.07728	0.0451	1
CHIP6_2480	SPA0414	yfeG	ethanolamine operon transcriptional regulator		Unclassified	Role category not yet assigned	0	0	0	0	484763	485815	CDS	1	3	0	1	1	1	0	1				1.61768	0.0374515	1
CHIP6_2472	SPA0420	-	conserved hypothetical protein		Cellular processes	Detoxification	0	0	0	0	489618	490517	CDS	1	3	0	1	1	1	0	1
CHIP6_2471	SPA0421	yfeF	putative oxidoreductase		Fatty acid and phospholipid metabolism	Biosynthesis	0	0	0	0	490755	491546	CDS	1	3	0	1	1	1	0	1
CHIP6_2469	SPA0423	cysU	sulphate transport system permease protein CysT		Transport and binding proteins	Anions	0	0	0	0	492720	493553	CDS	1	3	0	1	1	1	0	1
CHIP6_2463	SPA0428	yfeJ	putative GMP synthase - glutamine amidotransferase domain		Protein synthesis	tRNA aminoacylation	0	0	0	0	497013	497654	CDS	1	3	0	1	0	1	1	1							1.82009	0.0865593
CHIP6_2462	SPA0429	ptsJ	putative transcriptional regulator		Regulatory functions	Other	0	0	0	0	497669	498961	CDS	1	3	0	1	1	1	0	1				1.30233	0.050512
CHIP6_2459	SPA0432	crr	pts system, glucose-specific IIA component		Transport and binding proteins	Carbohydrates, organic alcohols, and acids	0	0	0	0	500309	500818	CDS	1	3	0	1	0	1	1	1							6.07967	0.0189677	1
CHIP6_2456	SPA0435	cysK	cysteine synthase A		Amino acid biosynthesis	Serine family	0	0	0	0	503276	504247	CDS	1	3	0	1	0	1	1	1							1.52096	0.0273261	1
CHIP6_2443	SPA0451	nupC	nucleoside permease NupC pseudogene		Pseudogene	Pseudogene	0	0	0	0	516655	517679	Pseudogene	1	3	0	1	1	1	0	1				-1.95372	0.0265294	1
CHIP6_2436	SPA0458	yfdZ	putative aminotransferase		Amino acid biosynthesis	Aspartate family	0	0	0	0	525741	526979	CDS	1	3	0	1	1	1	0	1				-2.12596	0.0272913	1
CHIP6_2435	SPA0459	ddg	putative acyltransferase		Unclassified	Role category not yet assigned	0	0	0	0	527503	528423	CDS	1	2	0	0	1	1	0	1
CHIP6_2422	SPA0477	sixA	phosphohistidine phosphatase		Regulatory functions	Protein interactions	0	0	0	0	550017	550502	CDS	1	3	0	1	0	1	1	1							5.53476	0.0194097	1
CHIP6_2421	SPA0478	yfcN	conserved hypothetical protein		Unclassified	Role category not yet assigned	0	0	0	0	550602	551153	CDS	1	3	0	1	1	1	0	1
CHIP6_2418	SPA0481	mepA	penicillin-insensitive murein endopeptidase precursor		Cell envelope	Biosynthesis and degradation of murein sacculus and peptidoglycan	0	0	0	0	553376	554200	CDS	1	2	0	0	1	1	0	1
CHIP6_2417	SPA0482	yfcA	putative membrane protein		Transport and binding proteins	Amino acids, peptides and amines	0	0	0	0	554200	555009	CDS	1	2	0	0	1	1	0	1				0.14095	0.41823
CHIP6_2403	SPA0497	dedA	DedA protein (dsg-1 protein)		Unknown function	General	0	0	0	0	567496	568155	CDS	1	3	0	1	1	1	0	1
CHIP7_5435	SPA0501	cvpA	colicin V production protein (DedE protein)		Unknown function	General	0	0	0	0	571530	572018	CDS	1	3	0	1	1	1	0	1
CHIP6_2399	SPA0502	purF	amidophosphoribosyltransferase		Purines, pyrimidines, nucleosides, and nucleotides	Purine ribonucleotide biosynthesis	0	0	0	0	572056	573573	CDS	1	3	0	1	1	1	0	1				-1.25392	0.118887
CHIP6_2398	SPA0503	-	putative transcriptional regulator		Regulatory functions	DNA interactions	0	0	0	0	573609	575036	CDS	1	3	0	1	1	1	0	1
CHIP6_2392	SPA0508	ubiX	putative decarboxylase		Biosynthesis of cofactors, prosthetic groups, and carriers	Heme, porphyrin, and cobalamin	0	0	0	0	580758	581327	CDS	1	3	0	1	1	1	0	1				0.86878	0.215765
CHIP6_2391	SPA0509	argT	lysine-arginine-ornithine-binding periplasmic protein precursor		Transport and binding proteins	Amino acids, peptides and amines	0	0	0	0	581616	582398	CDS	1	3	0	1	0	1	1	1							4.06589	0.0286292	1
CHIP6_2389	SPA0511	hisQ	histidine transport system permease protein		Transport and binding proteins	Amino acids, peptides and amines	0	0	0	0	583601	584287	CDS	1	2	1	0	0	1	0	1	7.5738	0.00277037	1
CHIP6_2387	SPA0513	hisP	histidine transport ATP-binding protein		Transport and binding proteins	Amino acids, peptides and amines	0	0	0	0	585005	585778	CDS	1	3	0	1	1	1	0	1				-0.51013	0.0999639		-0.733101	0.240886
CHIP6_2380	SPA0520	-	putative sugar phosphotransferase component II A		Signal transduction	PTS	0	0	0	0	590779	591222	CDS	1	3	0	1	1	1	0	1				-0.0752798	0.505163
CHIP6_2378	SPA0522	-	putative membrane protein		Transport and binding proteins	Unknown substrate	0	0	0	0	591596	592987	CDS	1	3	0	1	1	1	0	1
CHIP6_2373	SPA0527	ackA	acetate kinase		Energy metabolism	Fermentation	0	0	0	0	598768	599970	CDS	1	3	0	1	1	1	0	1	2.20524	0.0380862	1
CHIP6_2368	SPA0532	-	putative oxetanocin A biosynthetic enzyme		Unknown function	General	0	0	0	0	604020	604619	CDS	1	3	0	1	1	1	0	1				-2.25341	0.0266164	1
CHIP6_2364	SPA0536	nuoA	NADH dehydrogenase I chain A		Energy metabolism	Electron transport	0	0	0	0	608421	608864	CDS	1	3	0	1	0	1	1	1				2.33264	0.146006		2.67003	0.101622
CHIP6_2363	SPA0537	nuoB	NADH dehydrogenase I chain B		Unclassified	Role category not yet assigned	0	0	0	0	608880	609542	CDS	1	3	0	1	1	1	0	1
CHIP6_2358	SPA0543	nuoI	NADH dehydrogenase I chain I		Energy metabolism	Electron transport	0	0	0	0	617014	617556	CDS	1	3	0	1	1	1	0	1				1.12219	0.0502789		0.283023	0.402816
CHIP6_2347	SPA0553	menF	isochorismate synthase		Biosynthesis of cofactors, prosthetic groups, and carriers	Menaquinone and ubiquinone	0	0	0	0	626614	627909	CDS	1	3	0	1	0	1	1	1							1.33919	0.0431586	1
CHIP6_2343	SPA0557	menC	O-succinylbenzoate-CoA synthase		Biosynthesis of cofactors, prosthetic groups, and carriers	Menaquinone and ubiquinone	0	0	0	0	631292	632254	CDS	1	3	0	1	1	1	0	1
CHIP6_2330	SPA0570	-	conserved hypothetical protein		Purines, pyrimidines, nucleosides, and nucleotides	Purine ribonucleotide biosynthesis	SPA0575	0	1	0	643630	644826	CDS	1	3	0	1	1	1	0	1				-2.26321	0.033	1
CHIP6_2328	SPA0572	yfaW	putative MR-MLE-family protein		Energy metabolism	Electron transport	0	0	0	0	645860	647077	CDS	1	3	0	1	1	1	0	1							-0.979761	0.1179
CHIP6_2327	SPA0573	yfaV	putative transport protein		Transport and binding proteins	Amino acids, peptides and amines	0	0	0	0	647133	648422	CDS	1	3	0	1	1	1	0	1				-1.86516	0.0441301	1
CHIP6_2313	SPA0586	nrdB	ribonucleoside-diphosphate reductase 1 beta chain		Purines, pyrimidines, nucleosides, and nucleotides	2'-Deoxyribonucleotide metabolism	0	0	0	0	660340	661470	CDS	1	3	0	1	0	1	1	1							-1.41611	0.0701969
CHIP6_2312	SPA0587	nrdA	ribonucleoside-diphosphate reductase 1 alpha chain		Purines, pyrimidines, nucleosides, and nucleotides	2'-Deoxyribonucleotide metabolism	0	0	0	0	661583	663868	CDS	1	3	0	1	1	1	0	1
CHIP6_2302	SPA0598	yojL	thiamine biosynthesis protein		Cell envelope	Other	0	0	0	0	679940	680992	CDS	1	2	0	0	0	1	1	1							0.853416	0.0954985
CHIP6_2299	SPA0601	yojI	putative ABC transporter ATP-binding protein		Transport and binding proteins	Unknown substrate	0	0	0	0	682863	684506	CDS	1	3	0	1	1	1	0	1				-0.163626	0.310265
CHIP6_2298	SPA0602	eco	ecotin precursor		Protein fate	Degradation of proteins, peptides, and glycopeptides	0	0	0	0	684715	685209	CDS	1	3	0	1	1	1	0	1				-1.75221	0.0286287	1
CHIP6_2267	SPA0629	bcr	bicyclomycin resistance protein		Transport and binding proteins	Other	0	0	0	0	707447	708637	CDS	1	3	0	1	1	1	0	1
CHIP6_2265	SPA0632	yejF	putative ABC-transporter ATP-binding protein		Transport and binding proteins	Unknown substrate	0	0	0	0	709376	710965	CDS	1	2	0	0	1	1	0	1				0.451776	0.299851		-0.847021	0.0891174
CHIP6_2261	SPA0635	yejA	putative transport system periplasmic binding protein		Unknown function	General	0	0	0	0	713096	714901	CDS	1	3	0	1	1	1	0	1				-1.42529	0.0364012	1	-1.14891	0.137034
CHIP6_2260	SPA0636	rtn	rtn protein		Unknown function	General	0	0	0	0	715008	716564	CDS	1	3	0	1	1	1	0	1				1.67486	0.0471397	1
CHIP6_2252	SPA0644	yeiO	sugar efflux transporter		Transport and binding proteins	Unknown substrate	0	0	0	0	722367	723548	CDS	1	3	0	1	1	1	0	1
CHIP6_2251	SPA0645	fruB	fructose-specific IIA/FPR component of PTS system		Transport and binding proteins	Carbohydrates, organic alcohols, and acids	0	0	0	0	723917	725047	CDS	1	3	0	1	1	1	0	1				-0.357339	0.417634		0.570166	0.219141
CHIP6_2250	SPA0646	fruK	1-phosphofructokinase		Energy metabolism	Glycolysis/gluconeogenesis	0	0	0	0	725047	725985	CDS	1	3	0	1	1	1	0	1
CHIP6_2249	SPA0647	fruA	PTS system, fructose-specific IIBC component		Transport and binding proteins	Carbohydrates, organic alcohols, and acids	0	0	0	0	726002	727690	CDS	1	3	0	1	1	1	0	1							-0.923483	0.219528
CHIP6_2245	SPA0651	lysP	lysine-specific permease		DNA metabolism	DNA replication, recombination, and repair	0	0	0	0	730904	732373	CDS	1	3	0	1	0	1	1	1							0.916699	0.0288693
CHIP6_2244	SPA0652	cirA	colicin I receptor precursor		Transport and binding proteins	Porins	0	0	0	0	732718	734709	CDS	1	2	0	0	1	1	0	1				3.51193	0.0279493	1
CHIP6_2243	SPA0653	-	-		Regulatory functions	Other	0	0	0	0	734753	736075	CDS	1	2	0	0	1	1	0	1				1.3864	0.0363453	1	1.29612	0.0971265
CHIP6_2234	SPA0662	mglA	ABC superfamily (atp_bind), galactose (methyl-galactoside) transport protein pseudogene		Pseudogene	Pseudogene	0	0	0	0	744777	746297	Pseudogene	1	3	0	1	1	1	0	1				1.02209	0.049599	1
CHIP6_2233	SPA0663	mglC	galactoside transport system permease protein MglC		Transport and binding proteins	Carbohydrates, organic alcohols, and acids	0	0	0	0	746313	747323	CDS	1	2	0	0	1	1	0	1							-1.85549	0.0770224
CHIP6_2229	SPA0667	sanA	vancomycin resistance protein		Protein fate	Protein and peptide secretion and trafficking	0	0	0	0	750315	751034	CDS	1	3	0	1	1	1	0	1				0.122662	0.565994
CHIP6_2217	SPA0680	yohF	putative oxidoreductase		Energy metabolism	Aerobic	0	0	0	0	762499	763260	CDS	1	3	0	1	1	1	0	1				1.55602	0.0513026
CHIP6_2215	SPA0682	yohC	putative membrane protein		Energy metabolism	Electron transport	0	0	0	0	764037	764624	CDS	1	3	0	1	1	1	0	1				2.69967	0.102298
CHIP6_2214	SPA0683	pbpG	penicillin-binding protein 7		Cell envelope	Biosynthesis and degradation of murein sacculus and peptidoglycan	0	0	0	0	764790	765737	CDS	1	3	0	1	1	1	0	1
CHIP6_2212	SPA0685	bglX	periplasmic beta-glucosidase precursor		Energy metabolism	Biosynthesis and degradation of polysaccharides	0	0	0	0	767793	770099	CDS	1	3	0	1	1	1	0	1
CHIP6_2208	SPA0689	yehW	putative permease transmembrane component		Transport and binding proteins	Amino acids, peptides and amines	0	0	0	0	773294	774025	CDS	1	3	0	1	1	1	0	1				3.87298	0.024461	1
CHIP6_2200	SPA0697	metG	methionyl-tRNA synthetase		Central intermediary metabolism	Other	0	0	0	0	779500	781533	CDS	1	3	0	1	1	1	0	1				1.22836	0.182303
CHIP6_2191	SPA0706	thiD	phosphomethylpyrimidine kinase		Biosynthesis of cofactors, prosthetic groups, and carriers	Thiamine	0	0	0	0	790025	790825	CDS	1	2	0	0	1	1	0	1
CHIP6_2187	SPA0710	yegT	putative nucleoside permease		Transport and binding proteins	Nucleosides, purines and pyrimidines	0	0	0	0	793544	794815	CDS	1	3	0	1	0	1	1	1							2.99992	0.04508	1
CHIP6_2186	SPA0711	fbaB	fructose-bisphosphate aldolase class I		Energy metabolism	Glycolysis/gluconeogenesis	0	0	0	0	795069	796121	CDS	1	3	0	1	0	1	1	1							2.1808	0.0551471
CHIP6_2179	SPA0731	-	hypothetical protein		Cell envelope	Other	0	0	0	0	809222	811333	CDS	1	3	0	1	1	1	0	1				1.58871	0.0355333	1
CHIP6_2177	SPA0733	-	hypothetical protein		Hypothetical proteins	Conserved	0	0	0	0	812061	812945	CDS	1	3	0	1	1	1	0	1				2.17813	0.0334517	1	0.209289	0.400221
CHIP6_2167	SPA0743	yegE	putative membrane protein		Unclassified	Role category not yet assigned	0	0	0	0	827246	830236	CDS	1	3	0	1	1	1	0	1
CHIP6_2164	SPA0746	asmA	putative outer membrane assembly protein		Central intermediary metabolism	Other	0	0	0	0	831919	833775	CDS	1	3	0	1	1	1	0	1				-2.38156	0.0263506	1
CHIP6_2157	SPA0753	wcaC	putative glycosyltransferase		Cellular processes	Toxin production and resistance	0	0	0	0	841271	842488	CDS	1	3	0	1	1	1	0	1
CHIP6_2155	SPA0755	wcaE	putative glycosyltransferase		Cell envelope	Biosynthesis and degradation of surface polysaccharides and lipopolysaccharides	0	0	0	0	843690	844436	CDS	1	3	0	1	1	1	0	1				3.87441	0.0668756
CHIP6_2154	SPA0756	wcaF	putative acetyltransferase		Cell envelope	Biosynthesis and degradation of surface polysaccharides and lipopolysaccharides	0	0	0	0	844452	845006	CDS	1	3	0	1	0	1	1	1							3.5456	0.0247579	1
CHIP6_2152	SPA0758	fcl	GDP-fucose synthetase		Cell envelope	Biosynthesis and degradation of surface polysaccharides and lipopolysaccharides	0	0	0	0	846154	847119	CDS	1	3	0	1	1	1	0	1
CHIP6_2149	SPA0761	manC	mannose-1-phosphate guanylyltransferase		Cell envelope	Biosynthesis and degradation of surface polysaccharides and lipopolysaccharides	0	0	0	0	848812	850254	CDS	1	2	0	0	1	1	0	1
CHIP6_2148	SPA0762	manB	phosphomannomutase		Energy metabolism	Sugars	0	0	0	0	850365	851735	CDS	1	1	0	0	1	1	0	0				5.25992	0.0273333	1	5.53951	0.0877586
CHIP6_2146	SPA0764	wzxC	putative transmembrane transport protein		Protein fate	Protein and peptide secretion and trafficking	0	0	0	0	853285	854763	CDS	1	3	0	1	1	1	0	1				-0.788541	0.0670109
CHIP6_2144	SPA0766	wcaL	putative glycosyl transferase in colanic acid gene cluster		Cell envelope	Biosynthesis and degradation of surface polysaccharides and lipopolysaccharides	0	0	0	0	856062	857201	CDS	1	3	0	1	1	1	0	1				-1.94635	0.0280526	1
CHIP6_2143	SPA0767	wcaM	putative exported protein		Cell envelope	Biosynthesis and degradation of surface polysaccharides and lipopolysaccharides	0	0	0	0	857212	858615	CDS	1	3	0	1	1	1	0	1
CHIP6_2135	SPA0775	rfbG	CDP-glucose 4,6-dehydratase		Cell envelope	Biosynthesis and degradation of surface polysaccharides and lipopolysaccharides	0	0	0	0	865299	866378	CDS	1	3	0	1	1	1	0	1
CHIP6_2130	SPA0781	rfbU	putative glycosyltransferase		Cell envelope	Biosynthesis and degradation of murein sacculus and peptidoglycan	SPA0783	SPA0785	1	0	872552	873859	CDS	1	3	0	1	0	1	1	1							1.7272	0.0835865
CHIP6_2125	SPA0790	gnd	6-phosphogluconate dehydrogenase, decarboxylating		Energy metabolism	Pentose phosphate pathway	0	0	0	0	884854	886260	CDS	1	3	0	1	1	1	0	1				0.216559	0.4576
CHIP6_2121	SPA0794	hisF	cyclase HisF		Amino acid biosynthesis	Histidine family	0	0	0	0	889475	890251	CDS	1	3	0	1	1	1	0	1				1.00817	0.0278498	1
CHIP6_2117	SPA0798	hisC	histidinol-phosphate aminotransferase (imidazole)		Amino acid biosynthesis	Histidine family	0	0	0	0	892624	893703	CDS	1	3	0	1	0	1	1	1							3.38689	0.0589124
CHIP6_2114	SPA0801	yeeZ	conserved hypothetical protein		Unclassified	Role category not yet assigned	0	0	0	0	896365	897189	CDS	1	3	0	1	0	1	1	1							2.16786	0.0263776	1
CHIP6_2113	SPA0802	yeeY	putative transcriptional regulator		Regulatory functions	DNA interactions	0	0	0	0	897235	898149	CDS	1	3	0	1	1	1	0	1				1.65968	0.0321669	1	-0.120522	0.736766
CHIP6_2112	SPA0803	yeeF	putative amino acid transporter protein		Transport and binding proteins	Amino acids, peptides and amines	0	0	0	0	898429	899793	CDS	1	3	0	1	1	1	0	1
CHIP6_2107	SPA0808	phsC	thiosulfate reductase cytochrome b subunit		Unknown function	General	0	0	0	0	907553	908317	CDS	1	3	0	1	1	1	0	1
CHIP6_2101	SPA0814	pduW	putative propionate kinase		Energy metabolism	Fermentation	0	0	0	0	912981	914195	CDS	1	3	0	1	1	1	0	1				0.387835	0.0603224
CHIP6_2098	SPA0817	pduT	putative propanediol utilization protein PduT		Energy metabolism	Photosynthesis	0	0	0	0	914987	915541	CDS	1	1	0	0	1	0	0	1				8.07074	0.0492	1
CHIP6_2096	SPA0819	pduQ	putative propanol dehydrogenase		Energy metabolism	Fermentation	0	0	0	0	916896	918008	CDS	1	0	0	0	1	0	0	0				5.74574	0.0618141
CHIP6_2091	SPA0824	pduL	conserved hypothetical protein		Unclassified	Role category not yet assigned	0	0	0	0	921192	921824	CDS	1	2	0	0	1	1	0	1
CHIP6_2079	SPA0836	cbiA	cobyrinic acid A,C-diamide synthase pseudogene		Pseudogene	Pseudogene	0	0	0	0	931916	933404	Pseudogene	1	3	0	1	1	1	0	1				-0.775003	0.0725069
CHIP6_2078	SPA0837	cbiB	CbiB protein		Biosynthesis of cofactors, prosthetic groups, and carriers	Heme, porphyrin, and cobalamin	0	0	0	0	933401	934360	CDS	1	3	0	1	1	1	0	1				-0.657043	0.148777
CHIP6_2074	SPA0841	cbiT	precorrin-8W decarboxylase		Biosynthesis of cofactors, prosthetic groups, and carriers	Other	0	0	0	0	936731	937309	CDS	1	2	0	0	1	1	0	1
CHIP6_2073	SPA0842	cbiF	precorrin-4 C11-methyltransferase		Biosynthesis of cofactors, prosthetic groups, and carriers	Heme, porphyrin, and cobalamin	0	0	0	0	937293	938066	CDS	1	2	0	0	1	1	0	1				2.73857	0.0335628	1
CHIP6_2067	SPA0848	cbiM	synthesis of vitamin B12 adenosyl cobalamide precursor		Biosynthesis of cofactors, prosthetic groups, and carriers	Heme, porphyrin, and cobalamin	0	0	0	0	942116	942853	CDS	1	3	0	1	0	1	1	1							1.83705	0.0403113	1
CHIP6_2066	SPA0849	cbiN	putative cobalt transport protein CbiN		Transport and binding proteins	Cations and iron carrying compounds	0	0	0	0	942855	943136	CDS	1	2	0	0	0	1	1	1							3.67848	0.0220993	1
CHIP6_2064	SPA0851	cbiO	putative cobalt transport ATP-binding protein CbiO		Transport and binding proteins	Cations and iron carrying compounds	0	0	0	0	943809	944624	CDS	1	3	0	1	0	1	1	1							3.11334	0.0203538	1
CHIP6_2047	SPA0874	cspB	cold shock protein		Cellular processes	Adaptations to atypical conditions	0	0	0	0	959520	959732	CDS	1	0	0	0	1	0	0	0				5.38821	0.0238028	1
CHIP6_2044	SPA0877	yedJ	conserved hypothetical protein		Unknown function	General	0	0	0	0	962411	963106	CDS	1	2	0	0	1	1	0	1
CHIP6_2039	SPA0882	-	conserved hypothetical protein		Unknown function	NA	0	0	0	0	967074	967319	CDS	1	0	0	0	1	0	0	0				5.3173	0.07216
CHIP6_2033	SPA0889	fliR	flagellar biosynthetic protein FliR		Cellular processes	Chemotaxis and motility	0	0	0	0	971794	972588	CDS	1	3	0	1	1	1	0	1				-0.171401	0.477381
CHIP6_2031	SPA0891	fliP	flagellar biosynthetic protein FliP		Cellular processes	Chemotaxis and motility	0	0	0	0	972876	973613	CDS	1	3	0	1	0	1	1	1							-0.109558	0.73357
CHIP6_2028	SPA0894	fliM	flagellar motor switch protein FliM		Cellular processes	Chemotaxis and motility	0	0	0	0	974400	975404	CDS	1	3	0	1	1	1	0	1
CHIP6_2021	SPA0902	fliE	flagellar hook-basal body complex protein FliE		Cellular processes	Chemotaxis and motility	0	0	0	0	982632	982946	CDS	1	3	0	1	1	1	0	1				3.56592	0.0246701	1
CHIP6_2016	SPA0908	fliT	flagellar protein FliT		Cellular processes	Chemotaxis and motility	0	0	0	0	987337	987705	CDS	1	3	0	1	1	1	0	1				2.59203	0.0294748	1
CHIP6_2014	SPA0910	fliD	flagellar hook associated protein 2		Cellular processes	Chemotaxis and motility	0	0	0	0	988127	989530	CDS	1	3	0	1	0	1	1	1							-1.1646	0.049744	1
CHIP6_2013	SPA0911	fliC	flagellin		Protein synthesis	Translation factors	SPA2627	0	1	0	989787	991274	CDS	1	3	0	1	0	1	1	1							4.7155	0.0488693	1
CHIP6_2007	SPA0917	yecS	putative ABC transporter membrane protein		Transport and binding proteins	Amino acids, peptides and amines	0	0	0	0	996191	996859	CDS	1	3	0	1	1	1	0	1				-0.852712	0.0334288
CHIP6_2003	SPA0922	sirA	invasion response-regulator		Regulatory functions	Other	0	0	0	0	999318	999974	CDS	1	3	0	1	0	1	1	1							2.54149	0.0442797	1
CHIP6_1989	SPA0939	otsB	trehalose phosphatase		Cellular processes	Adaptations to atypical conditions	0	0	0	0	1011865	1012668	CDS	1	3	0	1	1	1	0	1
CHIP6_1983	SPA0946	motB	motility protein B		Cellular processes	Chemotaxis and motility	0	0	0	0	1017238	1018167	CDS	1	3	0	1	0	1	1	1							1.70469	0.0390957	1
CHIP6_1980	SPA0949	tar	methyl-accepting chemotaxis protein II pseudogene		Pseudogene	Pseudogene	0	0	0	0	1020948	1022312	Pseudogene	1	3	0	1	0	1	1	1							3.12605	0.0390949	1
CHIP6_1978	SPA0951	cheB	protein-glutamate methylesterase		Cellular processes	Chemotaxis and motility	0	0	0	0	1023336	1024385	CDS	1	3	0	1	1	1	0	1				-0.627264	0.0781394
CHIP6_1976	SPA0953	cheZ	chemotaxis protein CheZ		Cellular processes	Chemotaxis and motility	0	0	0	0	1024803	1025447	CDS	1	3	0	1	0	1	1	1							3.1631	0.0207529	1
CHIP6_1974	SPA0955	flhA	flagellar biosynthesis protein FlhA		Cellular processes	Chemotaxis and motility	0	0	0	0	1026785	1028863	CDS	1	2	0	0	1	1	0	1							-0.554132	0.134133
CHIP6_1970	SPA0960	argS	arginyl-tRNA synthetase		Protein synthesis	tRNA aminoacylation	0	0	0	0	1033456	1035189	CDS	1	3	0	1	1	1	0	1
CHIP6_1968	SPA0962	cutC	putative copper homeostasis protein		Transport and binding proteins	Cations and iron carrying compounds	0	0	0	0	1036015	1036761	CDS	1	3	0	1	1	1	0	1				0.795662	0.174651
CHIP6_1962	SPA0968	aspS	aspartyl-tRNA synthetase		Protein synthesis	tRNA aminoacylation	0	0	0	0	1040902	1042674	CDS	1	3	0	1	1	1	0	1
CHIP6_1948	SPA0982	hexR	putative hex-regulon repressor		Regulatory functions	Other	0	0	0	0	1054751	1055620	CDS	1	3	0	1	1	1	0	1							-1.02989	0.0884633
CHIP6_1947	SPA0983	zwf	glucose 6-phosphate dehydrogenase		Energy metabolism	Pentose phosphate pathway	0	0	0	0	1055962	1057437	CDS	1	3	0	1	0	1	1	1							0.700195	0.19164
CHIP6_1946	SPA0984	edd	6-phosphogluconate dehydratase		Energy metabolism	Entner-Doudoroff	0	0	0	0	1057672	1059483	CDS	1	2	0	0	1	1	0	1				-1.22702	0.0384375	1
CHIP6_1945	SPA0985	eda	hypothetical protein		Energy metabolism	Biosynthesis and degradation of polysaccharides	0	0	0	0	1059521	1060162	CDS	1	3	0	1	1	1	0	1				-0.0694166	0.748008
CHIP6_4680	SPA1005	-	conserved hypothetical protein		Regulatory functions	Other	0	0	0	0	1076918	1078048	CDS	1	3	0	1	1	1	0	1				1.15939	0.0464877	1
CHIP6_4679	SPA1006	yjcS	putative hydrolase		Central intermediary metabolism	Other	0	0	0	0	1078444	1080423	CDS	1	3	0	1	0	1	1	1							1.11308	0.101665
CHIP7_5499	SPA1013	-	hypothetical protein		Unknown function	NA	0	0	0	0	1085783	1085923	CDS	1	3	0	1	1	1	0	1				1.52076	0.0403128	1
CHIP6_1910	SPA1025	yebS	putative membrane protein		Unknown function	General	0	0	0	0	1096244	1097527	CDS	1	3	0	1	1	1	0	1				-0.330796	0.302756
CHIP6_1907	SPA1028	prc	tail-specific protease precursor		Protein fate	Degradation of proteins, peptides, and glycopeptides	0	0	0	0	1098950	1100998	CDS	1	3	0	1	1	1	0	1							-1.49134	0.111152
CHIP6_1898	SPA1037	ftsI	penicillin-binding protein		Cell envelope	Biosynthesis and degradation of murein sacculus and peptidoglycan	0	0	0	0	1106805	1108550	CDS	1	3	0	1	1	1	0	1				-3.24639	0.0260371	1
CHIP6_1894	SPA1041	manZ	phosphotransferase enzyme II, D component		Transport and binding proteins	Carbohydrates, organic alcohols, and acids	0	0	0	0	1110914	1111765	CDS	1	3	0	1	1	1	0	1
CHIP6_1893	SPA1042	manY	phosphotransferase enzyme II, C component		Transport and binding proteins	Carbohydrates, organic alcohols, and acids	0	0	0	0	1111778	1112578	CDS	1	3	0	1	1	1	0	1				0.14098	0.599064		-0.220329	0.53153
CHIP6_1888	SPA1047	sdaA	L-serine deaminase 1		Energy metabolism	Amino acids and amines	0	0	0	0	1117392	1118738	CDS	1	3	0	1	1	1	0	1				-2.31933	0.0236695	1
CHIP6_1879	SPA1056	rnd	ribonuclease D		Transcription	RNA processing	0	0	0	0	1126999	1128114	CDS	1	3	0	1	0	1	1	1							1.22332	0.051832
CHIP6_1876	SPA1059	minC	septum site determining protein		Cellular processes	Cell division	0	0	0	0	1129342	1130049	CDS	1	3	0	1	0	1	1	1							-0.38251	0.134359
CHIP6_1871	SPA1064	-	conserved hypothetical protein		Unknown function	NA	0	0	0	0	1132398	1132571	CDS	1	2	0	1	0	1	1	0							5.02454	0.0608804
CHIP6_1865	SPA1070	dadA	D-amino acid dehydrogenase		Energy metabolism	Amino acids and amines	0	0	0	0	1138150	1139448	CDS	1	3	0	1	1	1	0	1				3.13002	0.0285902	1
CHIP6_1863	SPA1072	ycgO	putative Na+/H+ exchanger		Transport and binding proteins	Cations and iron carrying compounds	0	0	0	0	1140595	1142328	CDS	1	3	0	1	1	1	0	1
CHIP6_1845	SPA1089	ychF	putative ATP/GTP-binding protein		Unknown function	General	0	0	0	0	1159216	1160307	CDS	1	3	0	1	0	1	1	1							1.85889	0.0345279	1
CHIP6_1842	SPA1092	ychM	putative sulphate transporter		Transport and binding proteins	Anions	0	0	0	0	1161607	1163292	CDS	1	2	0	0	1	1	0	1							-0.267589	0.455493
CHIP6_1836	SPA1098	hemK	HemK protein, putative protoporphyrinogen oxidase		Fatty acid and phospholipid metabolism	Biosynthesis	0	0	0	0	1168794	1169627	CDS	1	3	0	1	1	1	0	1				-0.0411541	0.896312
CHIP6_1829	SPA1105	ychP	putative invasin		Unclassified	Role category not yet assigned	0	0	0	0	1173979	1175403	CDS	1	3	0	1	1	1	0	1
CHIP6_1828	SPA1106	narL	nitrate/nitrite response regulator protein NarL		Regulatory functions	DNA interactions	0	0	0	0	1175404	1176054	CDS	1	3	0	1	1	1	0	1
CHIP6_1824	SPA1110	narH	respiratory nitrate reductase 1 beta chain		Energy metabolism	Anaerobic	0	0	0	0	1183710	1185245	CDS	1	3	0	1	1	1	0	1				1.835	0.0465919	1
CHIP6_1823	SPA1111	narJ	respiratory nitrate reductase 1 delta chain		Central intermediary metabolism	Other	0	0	0	0	1185242	1185952	CDS	1	3	0	1	1	1	0	1							0.0529237	0.894433
CHIP6_1813	SPA1128	tdk	thymidine kinase		Purines, pyrimidines, nucleosides, and nucleotides	Nucleotide and nucleoside interconversions	0	0	0	0	1195711	1196328	CDS	1	3	0	1	1	1	0	1
CHIP6_1808	SPA1133	oppC	ABC superfamily (membrane), oligopeptide transport protein		Transport and binding proteins	Amino acids, peptides and amines	0	0	0	0	1203792	1204700	CDS	1	3	0	1	0	1	1	1							0.205041	0.512182
CHIP6_1807	SPA1134	oppD	oligopeptide transport ATP-binding protein OppD		Transport and binding proteins	Amino acids, peptides and amines	0	0	0	0	1204712	1205719	CDS	1	3	0	1	0	1	1	1							1.39358	0.0577764
CHIP6_1797	SPA1145	ompW	putative outer membrane protein		Cell envelope	Other	0	0	0	0	1213811	1214449	CDS	1	3	0	1	0	1	1	1							4.51479	0.0217108	1
CHIP6_1794	SPA1148	yciF	conserved hypothetical protein		Unclassified	Role category not yet assigned	0	0	0	0	1216009	1216512	CDS	1	3	0	1	0	1	1	1							2.99845	0.0733294
CHIP6_1793	SPA1149	yciG	conserved hypothetical protein		Hypothetical proteins	Conserved	0	0	0	0	1216602	1216784	CDS	1	1	0	0	0	1	1	0							6.32959	0.0192787	1
CHIP6_1789	SPA1153	trpD	anthranilate synthase component II; anthranilate phosphoribosyltransferase		Purines, pyrimidines, nucleosides, and nucleotides	Salvage of nucleosides and nucleotides	0	0	0	0	1220635	1222230	CDS	1	2	0	0	1	1	0	1				2.44323	0.0336823	1
CHIP6_1786	SPA1156	yciO	conserved hypothetical protein		Unknown function	General	0	0	0	0	1224942	1225562	CDS	1	3	0	1	1	1	0	1				2.67988	0.0248201	1
CHIP6_1784	SPA1158	btuR	COB(I) alamin adenosyltransferase		Biosynthesis of cofactors, prosthetic groups, and carriers	Heme, porphyrin, and cobalamin	0	0	0	0	1226625	1227215	CDS	1	2	0	0	1	1	0	1				0.740203	0.0999138
CHIP6_1769	SPA1174	yciR	conserved hypothetical protein		Regulatory functions	Other	0	0	0	0	1243817	1245799	CDS	1	3	0	1	0	1	1	1							-1.14367	0.16187
CHIP6_1760	SPA1181	sapD	peptide transport system ATP-binding protein SapD		Transport and binding proteins	Unknown substrate	0	0	0	0	1254190	1255182	CDS	1	3	0	1	0	1	1	1							-0.212825	0.6487
CHIP6_1750	SPA1199	ycjX	putative ATP-binding protein		Energy metabolism	Electron transport	0	0	0	0	1266448	1267845	CDS	1	2	0	0	0	1	1	1							0.906965	0.169618
CHIP6_1747	SPA1203	ycjG	putative mandelate racemase		Energy metabolism	Other	0	0	0	0	1271304	1272269	CDS	1	3	0	1	0	1	1	1							2.05571	0.034445	1
CHIP6_1746	SPA1204	ycjI	conserved hypothetical protein		Unclassified	Role category not yet assigned	0	0	0	0	1272244	1272972	CDS	1	3	0	1	0	1	1	1							1.30953	0.0564667
CHIP6_1729	SPA1223	ydaA	conserved hypothetical protein		Cellular processes	Adaptations to atypical conditions	0	0	0	0	1290548	1291495	CDS	1	3	0	1	1	1	0	1
CHIP6_1728	SPA1224	fnr	fumarate and nitrate reduction regulatory protein		Regulatory functions	Other	0	0	0	0	1291646	1292440	CDS	1	3	0	1	0	1	1	1							2.99307	0.0708822
CHIP6_1721	SPA1233	-	putative multidrug transporter		Cellular processes	Toxin production and resistance	0	0	0	0	1302265	1302603	CDS	1	2	0	1	1	1	0	0				4.31978	0.0249237	1
CHIP6_1717	SPA1237	-	conserved hypothetical protein		Cell envelope	Other	0	0	0	0	1307483	1307638	CDS	1	3	0	1	0	1	1	1							5.07358	0.0294	1
CHIP6_1711	SPA1243	-	hypothetical protein		Unknown function	General	0	0	0	0	1312730	1313179	CDS	1	2	0	1	0	0	1	1							5.14992	0.032958	1
CHIP6_1663	SPA1275	srfA	putative virulence effector protein		Cell envelope	Biosynthesis and degradation of murein sacculus and peptidoglycan	0	0	0	0	1349141	1350340	CDS	1	3	0	1	1	1	0	1				-0.997001	0.0418962	1
CHIP6_1652	SPA1286	nhoA	N-hydroxyarylamine O-acetyltransferase		Unknown function	Enzymes of unknown specificity	0	0	0	0	1361005	1361850	CDS	1	3	0	1	1	1	0	1
CHIP6_1651	SPA1287	yddE	conserved hypothetical protein		Central intermediary metabolism	Other	0	0	0	0	1361886	1362779	CDS	1	3	0	1	1	1	0	1
CHIP6_1649	SPA1289	narW	respiratory nitrate reductase 2 delta chain pseudogene		Pseudogene	Pseudogene	0	0	0	0	1363562	1364243	Pseudogene	1	3	0	1	1	1	0	1							-0.701436	0.227835
CHIP6_1646	SPA1292	narU	nitrite extrusion protein		Transport and binding proteins	Unknown substrate	0	0	0	0	1369616	1371004	CDS	1	3	0	1	1	1	0	1
CHIP6_1642	SPA1296	nmpC	new outer membrane protein; predicted bacterial porin		Cell envelope	Other	0	0	0	0	1373950	1375038	CDS	1	3	0	1	1	1	0	1							-1.1773	0.153901
CHIP6_1636	SPA1302	sfcA	NAD-linked malic enzyme; malate oxidoreductase		Unclassified	Role category not yet assigned	0	0	0	0	1382717	1384450	CDS	1	3	0	1	0	1	1	1							1.94413	0.0310333	1
CHIP6_1631	SPA1309	-	putative secreted protein		Cell envelope	Other	0	0	0	0	1389034	1389819	CDS	1	3	0	1	0	1	1	1							0.0713449	0.828834
CHIP6_1608	SPA1318	hyaB	hydrogenase-1 large subunit		Energy metabolism	Electron transport	0	0	0	0	1403109	1404911	CDS	1	2	0	0	1	1	0	1				0.989443	0.038547
CHIP6_1604	SPA1322	hyaE	hydrogenase-1 operon protein HyaE2		Unclassified	Role category not yet assigned	0	0	0	0	1406522	1406932	CDS	1	3	0	1	1	1	0	1
CHIP6_1584	SPA1342	-	conserved hypothetical protein		Hypothetical proteins	Conserved	0	0	0	0	1422559	1422741	CDS	1	2	0	1	0	1	1	0							7.04343	0.0196	1
CHIP6_1579	SPA1347	ydfI	putative mannitol dehydrogenase		Energy metabolism	Other	0	0	0	0	1427279	1428745	CDS	1	2	0	0	1	1	0	1				0.469378	0.421044
CHIP6_1578	SPA1349	rspB	putative dehydrogenase		Regulatory functions	Other	0	0	0	0	1430322	1431341	CDS	1	3	0	1	1	1	0	1
CHIP6_1561	SPA1364	-	putative voltage gated chloride channel protein pseudogene		Pseudogene	Pseudogene	0	0	0	0	1443893	1445178	Pseudogene	1	3	0	1	1	1	0	1
CHIP6_1553	SPA1372	ydgF	putative conserved membrane protein		Transport and binding proteins	Unknown substrate	0	0	0	0	1451665	1452027	CDS	1	2	0	0	0	1	1	1							3.55709	0.02632	1
CHIP6_1541	SPA1386	fumC	fumarate hydratase class II		Energy metabolism	TCA cycle	0	0	0	0	1466891	1468294	CDS	1	3	0	1	0	1	1	1							-0.104355	0.613177
CHIP6_1538	SPA1389	ydgA	conserved hypothetical protein		Unclassified	Role category not yet assigned	0	0	0	0	1471586	1473094	CDS	1	3	0	1	0	1	1	1							0.347183	0.412102
CHIP6_1528	SPA1399	ydgQ	conserved hypothetical protein		Unknown function	General	0	0	0	0	1482413	1483105	CDS	1	2	0	0	1	1	0	1				3.47509	0.0240533	1
CHIP6_1526	SPA1401	ydgR	putative proton/oligopeptide symporter		Unclassified	Role category not yet assigned	0	0	0	0	1484342	1485847	CDS	1	3	0	1	1	1	0	1				1.09191	0.105835
CHIP6_1519	SPA1408	slyB	outer membrane lipoprotein SlyB precursor		Cell envelope	Other	0	0	0	0	1491462	1491929	CDS	1	3	0	1	0	1	1	1							4.57114	0.0237919	1
CHIP6_1504	SPA1423	purR	purine nucleotide synthesis repressor		Regulatory functions	Other	0	0	0	0	1503353	1504378	CDS	1	3	0	1	1	1	0	1
CHIP6_1502	SPA1426	cfa	cyclopropane-fatty-acyl-phospholipid synthase		Cell envelope	Biosynthesis and degradation of surface polysaccharides and lipopolysaccharides	0	0	0	0	1506915	1508063	CDS	1	3	0	1	0	1	1	1							4.60207	0.0218979	1
CHIP6_1501	SPA1427	ribE	riboflavin synthase alpha chain		Biosynthesis of cofactors, prosthetic groups, and carriers	Riboflavin, FMN, and FAD	0	0	0	0	1508105	1508746	CDS	1	3	0	1	1	1	0	1				0.0723548	0.770114
CHIP6_1497	SPA1433	ssaS	putative type III secretion protein	2	Unknown function	NA	0	0	0	0	1512644	1512910	CDS	1	0	1	0	0	0	0	0
CHIP6_1495	SPA1435	ssaQ	putative type III secretion protein	2	Protein fate	Protein and peptide secretion and trafficking	0	0	0	0	1513622	1514590	CDS	1	3	0	1	0	1	1	1							3.16936	0.0681057
CHIP6_1494	SPA1436	ssaP	putative type III secretion protein	2	Protein fate	Protein and peptide secretion and trafficking	0	0	0	0	1514571	1514945	CDS	1	3	0	1	0	1	1	1							0.93735	0.110058
CHIP6_1492	SPA1438	ssaN	putative type III secretion ATP synthase	2	Energy metabolism	ATP-proton motive force interconversion	0	0	0	0	1515306	1516607	CDS	1	3	0	1	0	1	1	1							-0.157408	0.667658
CHIP6_1491	SPA1439	ssaV	Secretion system apparatus: homology with the LcrD family of proteins	2	Protein fate	Protein and peptide secretion and trafficking	0	0	0	0	1516597	1518642	CDS	1	3	0	1	1	1	0	1
CHIP6_1465	SPA1464	orf319	putative pathogenicity island protein	2	Unknown function	General	0	0	0	0	1537209	1538168	CDS	1	3	0	1	0	1	1	1							1.41864	0.0916563
CHIP6_1464	SPA1465	ydhZ	conserved hypothetical protein	2	Hypothetical proteins	Conserved	0	0	0	0	1538264	1538476	CDS	1	2	0	1	0	1	1	0							6.99333	0.0196	1
CHIP6_1460	SPA1469	ttrC	tetrathionate reductase subunit C (membrane protein)	2	Energy metabolism	Electron transport	0	0	0	0	1541865	1542887	CDS	1	2	1	0	0	1	0	1
CHIP6_1459	SPA1470	ttrA	tetrathionate reductase subunit A	2	Energy metabolism	Electron transport	0	0	0	0	1542880	1545942	CDS	1	2	0	0	1	1	0	1				-0.365794	0.340274
CHIP6_1455	SPA1474	orf48	putative amino acid permease	2	Transport and binding proteins	Amino acids, peptides and amines	0	0	0	0	1549213	1550556	CDS	1	3	0	1	1	1	0	1				-1.03128	0.0798245
CHIP6_1444	SPA1486	-	putative transporter		Transport and binding proteins	Carbohydrates, organic alcohols, and acids	0	0	0	0	1560722	1562068	CDS	1	3	0	1	0	1	1	1							1.73839	0.0660064
CHIP6_1425	SPA1494	ppsA	phosphoenolpyruvate synthase		Energy metabolism	Glycolysis/gluconeogenesis	0	0	0	0	1568699	1571077	CDS	1	3	0	1	1	1	0	1				-1.57218	0.0294677	1
CHIP6_1423	SPA1496	aroH	3-deoxy-D-arabinoheptulosonate 7-phosphate synthase		Amino acid biosynthesis	Aromatic amino acid family	0	0	0	0	1572395	1573441	CDS	1	3	0	1	0	1	1	1							2.02843	0.0500748
CHIP6_1415	SPA1504	himA	integration host factor alpha-subunit		DNA metabolism	DNA replication, recombination, and repair	0	0	0	0	1579472	1579771	CDS	1	2	0	1	0	1	1	0							6.75157	0.0336	1
CHIP6_1414	SPA1505	pheT	phenylalanyl-tRNA synthetase beta chain		Protein synthesis	tRNA aminoacylation	0	0	0	0	1579776	1582163	CDS	1	3	0	1	1	1	0	1							-0.937861	0.128118
CHIP6_1413	SPA1506	pheS	phenylalanyl-tRNA synthetase alpha chain		Protein synthesis	tRNA aminoacylation	0	0	0	0	1582179	1583162	CDS	1	3	0	1	1	1	0	1				-0.431276	0.153419
CHIP6_1402	SPA1519	ydiZ	conserved hypothetical protein		Hypothetical proteins	Conserved	0	0	0	0	1593847	1594137	CDS	1	3	0	1	0	1	1	1							2.31267	0.027829	1
CHIP6_1392	SPA1529	celD	putative cel operon repressor		Energy metabolism	Sugars	0	0	0	0	1604022	1604861	CDS	1	3	0	1	1	1	0	1							0.396367	0.167716
CHIP6_1391	SPA1530	celC	phosphoenolpyruvate dependent phosphotransferase enzyme III-cellobiose		Transport and binding proteins	Carbohydrates, organic alcohols, and acids	0	0	0	0	1604874	1605221	CDS	1	3	0	1	0	1	1	1							5.58384	0.021168	1
CHIP6_1386	SPA1535	-	conserved hypothetical protein		DNA metabolism	DNA replication, recombination, and repair	0	0	0	0	1608842	1609723	CDS	1	2	0	0	0	1	1	1							0.666888	0.096248
CHIP6_1381	SPA1540	astA	arginine succinyltransferase		Energy metabolism	Amino acids and amines	0	0	0	0	1614395	1615429	CDS	1	3	0	1	1	1	0	1				-0.756194	0.103867
CHIP6_1378	SPA1543	-	putative MutT-family protein		Regulatory functions	Other	0	0	0	0	1617971	1618387	CDS	1	3	0	1	1	1	0	1				2.11067	0.177474
CHIP6_1376	SPA1545	gdhA	NADP-specific glutamate dehydrogenase		Amino acid biosynthesis	Glutamate family	0	0	0	0	1618861	1620204	CDS	1	2	0	0	1	1	0	1
CHIP6_1374	SPA1547	selD	selenophosphate synthase		Protein synthesis	tRNA aminoacylation	0	0	0	0	1622188	1623231	CDS	1	3	0	1	1	1	0	1	2.73811	0.0356523	1
CHIP6_1369	SPA1552	yeaC	conserved hypothetical protein		Unknown function	General	0	0	0	0	1628076	1628354	CDS	1	3	0	1	1	1	0	1
CHIP6_1368	SPA1553	yeaA	conserved hypothetical protein		Cellular processes	Adaptations to atypical conditions	0	0	0	0	1628396	1628824	CDS	1	3	0	1	1	1	0	1				1.56652	0.0310917	1
CHIP6_1345	SPA1577	aroQ	putative chorismate mutase		Transport and binding proteins	Amino acids, peptides and amines	0	0	0	0	1648463	1649008	CDS	1	3	0	1	1	1	0	1				-1.38339	0.0336786	1
CHIP6_1337	SPA1586	-	putative membrane protein		Transport and binding proteins	Unknown substrate	0	0	0	0	1653744	1654877	CDS	1	3	0	1	1	1	0	1
CHIP6_1332	SPA1591	-	putative substrate-binding transport protein		Unclassified	Role category not yet assigned	0	0	0	0	1658110	1659744	CDS	1	3	0	1	0	1	1	1							0.293984	0.236779
CHIP6_1314	SPA1616	trmU	tRNA (5-methylaminomethyl-2-thiouridylate)-methyltransferase		Protein synthesis	tRNA and rRNA base modification	0	0	0	0	1676798	1677904	CDS	1	3	0	1	1	1	0	1				0.90975	0.0828066
CHIP6_1312	SPA1618	purB	adenylosuccinate lyase		Purines, pyrimidines, nucleosides, and nucleotides	Purine ribonucleotide biosynthesis	0	0	0	0	1678636	1680006	CDS	1	3	0	1	1	1	0	1							-1.15917	0.181407
CHIP6_1311	SPA1619	phoP	transcriptional regulatory protein PhoP, regulator of virulence determinants		Cellular processes	Pathogenesis	0	0	0	0	1680130	1680804	CDS	1	3	0	1	1	1	0	1							-1.26961	0.0862874
CHIP6_1298	SPA1632	ycfV	ABC transporter ATP-binding subunit		Protein fate	Protein and peptide secretion and trafficking	0	0	0	0	1694919	1695620	CDS	1	3	0	1	1	1	0	1				0.712885	0.0746247
CHIP6_1297	SPA1633	ycfU	ABC transporter integral membrane subunit		Transport and binding proteins	Unknown substrate	0	0	0	0	1695613	1696923	CDS	1	3	0	1	1	1	0	1							-0.605753	0.238107
CHIP6_1296	SPA1634	mfd	transcription-repair coupling factor (TrcF)		DNA metabolism	DNA replication, recombination, and repair	0	0	0	0	1697150	1700596	CDS	1	3	0	1	1	1	0	1
CHIP6_1287	SPA1644	ycfM	putative lipoprotein		Transport and binding proteins	Other	0	0	0	0	1708400	1709038	CDS	1	3	0	1	1	1	0	1				0.0557441	0.817868
CHIP6_1277	SPA1654	fabF	3-oxoacyl-[acyl-carrier-protein] synthase II		Energy metabolism	ATP-proton motive force interconversion	0	0	0	0	1718515	1719756	CDS	1	3	0	1	1	1	0	1				-0.490188	0.079114
CHIP6_1275	SPA1656	fabG	3-oxoacyl-[acyl-carrier protein] reductase		Fatty acid and phospholipid metabolism	Biosynthesis	0	0	0	0	1720234	1720968	CDS	1	3	0	1	0	1	1	1							0.463014	0.187649
CHIP6_1273	SPA1659	plsX	fatty acid/phospholipid synthesis protein PlsX		Fatty acid and phospholipid metabolism	Biosynthesis	0	0	0	0	1722959	1724038	CDS	1	3	0	1	1	1	0	1				-2.24644	0.0264717	1	-0.301704	0.244468
CHIP6_1272	SPA1660	rpmF	50S ribosomal protein L32		Unknown function	NA	0	0	0	0	1724172	1724345	CDS	1	3	0	1	0	1	1	1							4.62429	0.0197941	1
CHIP6_1271	SPA1661	yceD	conserved hypothetical protein		Hypothetical proteins	Conserved	0	0	0	0	1724397	1724918	CDS	1	3	0	1	1	1	0	1				0.179167	0.515197
CHIP6_1268	SPA1664	rluC	ribosomal large subunit pseudouridine synthase C (EC 4.2.1.70)		Protein synthesis	tRNA and rRNA base modification	0	0	0	0	1725783	1726742	CDS	1	3	0	1	1	1	0	1				-0.0829002	0.697247
CHIP6_1258	SPA1675	flgD	flagellar hook formation protein FlgD		Cellular processes	Toxin production and resistance	0	0	0	0	1739094	1739792	CDS	1	3	0	1	0	1	1	1							2.94939	0.0477256	1
CHIP6_1257	SPA1676	flgC	putative flagellar basal-body rod protein FlgC (proximal rod protein)		Cellular processes	Chemotaxis and motility	0	0	0	0	1739804	1740208	CDS	1	3	0	1	1	1	0	1				0.353566	0.282037
CHIP6_1255	SPA1678	flgA	flagellar basal body P-ring protein FlgA precursor		Cellular processes	Chemotaxis and motility	0	0	0	0	1740785	1741444	CDS	1	3	0	1	1	1	0	1				0.0829857	0.747727
CHIP6_1250	SPA1683	yceH	conserved hypothetical protein		Unclassified	Role category not yet assigned	0	0	0	0	1745102	1745749	CDS	1	3	0	1	0	1	1	1							1.67799	0.0327301	1
CHIP6_1249	SPA1685	yceL	putative membrane transporter		Unknown function	General	0	0	0	0	1746606	1747814	CDS	1	3	0	1	0	1	1	1							-0.00563557	0.990642
CHIP6_1248	SPA1686	grxB	glutaredoxin 2		Biosynthesis of cofactors, prosthetic groups, and carriers	Glutathione and analogs	0	0	0	0	1747878	1748525	CDS	1	3	0	1	0	1	1	1							4.20422	0.0314137	1
CHIP6_1246	SPA1688	pyrC	dihydroorotase		Purines, pyrimidines, nucleosides, and nucleotides	Pyrimidine ribonucleotide biosynthesis	0	0	0	0	1749314	1750360	CDS	1	2	0	0	0	1	1	1							-0.292287	0.358703
CHIP6_1244	SPA1690	yceP	conserved hypothetical protein		Unknown function	General	0	0	0	0	1750969	1751223	CDS	1	3	0	1	0	1	1	1							3.55128	0.0615273
CHIP6_1243	SPA1691	solA	putative sarcosine oxidase		Amino acid biosynthesis	Aromatic amino acid family	0	0	0	0	1751336	1752454	CDS	1	3	0	1	1	1	0	1
CHIP6_1238	SPA1696	htrB	lipid A biosynthesis lauroyl acyltransferase (EC 2.3.1.-) (heat shock protein)		Cell envelope	Biosynthesis and degradation of surface polysaccharides and lipopolysaccharides	0	0	0	0	1755339	1756259	CDS	1	3	0	1	0	1	1	1							0.404231	0.357012
CHIP6_1234	SPA1700	mdoH	periplasmic glucans biosynthesis protein MdoH		Cell envelope	Biosynthesis and degradation of surface polysaccharides and lipopolysaccharides	0	0	0	0	1758386	1760929	CDS	1	3	0	1	0	1	1	1							2.4596	0.074749
CHIP6_1233	SPA1701	mdoG	periplasmic glucans biosynthesis protein MdoG precursor		Cell envelope	Biosynthesis and degradation of surface polysaccharides and lipopolysaccharides	0	0	0	0	1760922	1762457	CDS	1	3	0	1	0	1	1	1							1.42178	0.0222486	1
CHIP6_1230	SPA1704	-	conserved hypothetical protein		Protein fate	Degradation of proteins, peptides, and glycopeptides	0	0	0	0	1765323	1765862	CDS	1	3	0	1	0	1	1	1							3.55724	0.0347298	1
CHIP6_1229	SPA1705	ymdA	conserved hypothetical protein		Hypothetical proteins	Conserved	0	0	0	0	1765951	1766271	CDS	1	3	0	1	0	1	1	1							4.72563	0.0223291	1
CHIP6_1228	SPA1706	csgC	conserved hypothetical protein		Hypothetical proteins	Conserved	0	0	0	0	1766403	1766729	CDS	1	0	0	0	0	0	1	0							4.86391	0.0251125	1
CHIP6_1217	SPA1718	yjhC	putative oxidoreductase		Central intermediary metabolism	Other	0	0	0	0	1774286	1775389	CDS	1	3	0	1	1	1	0	1
CHIP7_5511	SPA1725	phoH	PhoH protein (phosphate starvation-inducible protein PsiH)		Unknown function	General	0	0	0	0	1783155	1784009	CDS	1	3	0	1	1	1	0	1	1.35444	0.0419637	1	-0.0130808	0.916444
CHIP7_5512	SPA1727	putA	proline dehydrogenase (proline oxidase)		Energy metabolism	Amino acids and amines	0	0	0	0	1786765	1790727	CDS	1	3	0	1	0	1	1	1							0.532064	0.242316
CHIP6_1208	SPA1729	ycdC	putative transcriptional regulator		Regulatory functions	DNA interactions	0	0	0	0	1791178	1791816	CDS	1	3	0	1	1	1	0	1				0.00058735	0.9948
CHIP6_1206	SPA1731	wrbA	trp repressor binding protein		Amino acid biosynthesis	Aromatic amino acid family	0	0	0	0	1792504	1793100	CDS	1	3	0	1	0	1	1	1							5.45732	0.0621693
CHIP6_1205	SPA1732	yccJ	conserved hypothetical protein		Protein synthesis	tRNA aminoacylation	0	0	0	0	1793121	1793348	CDS	1	1	0	1	0	0	1	0
CHIP6_1201	SPA1736	scsB	membrane protein, suppressor for copper-sensitivity B precursor pseudogene		Pseudogene	Pseudogene	0	0	0	0	1795872	1797758	Pseudogene	1	2	0	0	1	1	0	1				4.70672	0.106109
CHIP6_1200	SPA1737	scsA	membrane protein, suppressor for copper-sensitivity A		Protein fate	Protein and peptide secretion and trafficking	0	0	0	0	1797807	1798169	CDS	1	2	0	0	1	1	0	1				1.64646	0.0332478	1
CHIP6_1199	SPA1738	cbpA	curved DNA-binding protein		Protein fate	Protein folding and stabilization	0	0	0	0	1798405	1799325	CDS	1	3	0	1	0	1	1	1							0.88184	0.0472
CHIP6_1195	SPA1742	hpaA	4-hydroxyphenylacetate 3-monooxygenase operon regulatory protein		Central intermediary metabolism	Other	0	0	0	0	1802006	1802902	CDS	1	2	0	0	1	1	0	1
CHIP6_1194	SPA1743	hpaX	putative 4-hydroxyphenylacetate permease		Central intermediary metabolism	Other	0	0	0	0	1802912	1804288	CDS	1	3	0	1	1	1	0	1				-0.714381	0.0327099
CHIP6_1193	SPA1744	hpcH	2,4-dihydroxyhept-2-ene-1,7-dioic acid aldolase		Central intermediary metabolism	Other	0	0	0	0	1804361	1805152	CDS	1	2	0	0	0	1	1	1							3.11839	0.0380186	1
CHIP6_1191	SPA1746	hpcD	5-carboxymethyl-2-hydroxymuconate delta-isomerase		Energy metabolism	Amino acids and amines	0	0	0	0	1806109	1806489	CDS	1	2	0	0	1	1	0	1				2.72938	0.0243397	1
CHIP6_1188	SPA1749	hpaG	4-hydroxyphenylacetate degradation bifunctional isomerase/decarboxylase [includes: 2-hydroxyhepta-2,4-diene-1,7-dioate isomerase pseudogene		Pseudogene	Pseudogene	0	0	0	0	1808815	1810103	Pseudogene	1	3	0	1	1	1	0	1
CHIP6_1185	SPA1752	hpaC	4-hydroxyphenylacetate 3-monooxygenase coupling protein		Energy metabolism	Electron transport	0	0	0	0	1812616	1813128	CDS	1	2	0	0	1	1	0	1				-0.203728	0.488629
CHIP6_1178	SPA1759	sigD	cell invasion protein	5	Cellular processes	Pathogenesis	0	0	0	0	1818409	1820094	CDS	1	3	0	1	0	1	1	1							1.25186	0.0717895
CHIP6_1172	SPA1766	yccK	hypothetical protein in helD-serT intergenic region		Central intermediary metabolism	Sulfur metabolism	0	0	0	0	1824143	1824472	CDS	1	3	0	1	1	1	0	1
CHIP6_1170	SPA1768	-	bacterial regulatory protein, AraC family		Regulatory functions	Other	0	0	0	0	1824799	1825578	CDS	1	3	0	1	1	1	0	1				-0.248342	0.321388
CHIP6_1168	SPA1770	yccW	conserved hypothetical protein		Unclassified	Role category not yet assigned	0	0	0	0	1826366	1827577	CDS	1	3	0	1	1	1	0	1
CHIP6_1160	SPA1777	yccS	putative membrane protein		Cell envelope	Other	0	0	0	0	1832478	1834631	CDS	1	3	0	1	1	1	0	1
CHIP6_1159	SPA1778	yccR	conserved hypothetical protein		Cellular processes	DNA transformation	0	0	0	0	1834618	1835223	CDS	1	3	0	1	1	1	0	1
CHIP6_1154	SPA1783	fabA	D-3-hydroxydecanoyl-(acyl carrier-protein)		Fatty acid and phospholipid metabolism	Biosynthesis	0	0	0	0	1839897	1840415	CDS	1	3	0	1	1	1	0	1
CHIP6_1150	SPA1787	pqiA	putative inner membrane protein		Unknown function	General	0	0	0	0	1843143	1844396	CDS	1	3	0	1	1	1	0	1							-1.52983	0.122952
CHIP6_1148	SPA1789	ycbY	conserved hypothetical protein		DNA metabolism	DNA replication, recombination, and repair	0	0	0	1	1846331	1848439	CDS	1	3	0	1	1	1	0	1				0.657783	0.234593
CHIP6_1147	SPA1789	ycbY	conserved hypothetical protein		DNA metabolism	DNA replication, recombination, and repair	0	0	0	1	1846331	1848439	CDS	1	3	0	1	1	1	0	1
CHIP6_1144	SPA1792	pyrD	dihydroorotate dehydrogenase		Purines, pyrimidines, nucleosides, and nucleotides	Pyrimidine ribonucleotide biosynthesis	0	0	0	0	1850352	1851362	CDS	1	3	0	1	1	1	0	1
CHIP6_1098	SPA1795	-	putative ion:amino acid symporter		Transport and binding proteins	Amino acids, peptides and amines	0	0	0	0	1855729	1857165	CDS	1	2	0	0	1	1	0	1				1.0904	0.0459116	1
CHIP6_1094	SPA1799	ompF	outer membrane protein F precursor		Cell envelope	Other	0	0	0	0	1861612	1862703	CDS	1	3	0	1	0	1	1	1							1.78648	0.098324
CHIP6_1093	SPA1800	aspC	aspartate aminotransferase		Amino acid biosynthesis	Aspartate family	0	0	0	0	1862888	1864078	CDS	1	1	0	1	0	0	1	0							5.8108	0.02205	1
CHIP6_1092	SPA1801	ycbL	conserved hypothetical protein		Cellular processes	Toxin production and resistance	0	0	0	0	1864140	1864787	CDS	1	3	0	1	1	1	0	1				3.22981	0.0336747	1
CHIP6_1087	SPA1806	mukF	killing factor KicB		Cellular processes	Cell division	0	0	0	0	1872966	1874288	CDS	1	3	0	1	1	1	0	1				-0.650432	0.279371
CHIP6_1081	SPA1812	ycaQ	putative cytoplasmic protein		Protein synthesis	tRNA aminoacylation	0	0	0	0	1878057	1879289	CDS	1	3	0	1	1	1	0	1				-1.12811	0.0602597
CHIP6_1080	SPA1813	lpxK	tetraacyldisaccharide 4'-kinase		Cell envelope	Biosynthesis and degradation of surface polysaccharides and lipopolysaccharides	0	0	0	0	1879333	1880310	CDS	1	3	0	1	1	1	0	1
CHIP6_1072	SPA1821	serC	phosphoserine aminotransferase		Amino acid biosynthesis	Serine family	0	0	0	0	1889927	1890979	CDS	1	3	0	1	0	1	1	1							-0.143716	0.6027
CHIP6_1068	SPA1825	pflB	formate acetyltransferase 1		Energy metabolism	Fermentation	0	0	0	0	1895112	1897394	CDS	1	3	0	1	1	1	0	1				-2.82176	0.0249661	1
CHIP6_1064	SPA1829	ycaM	probable transport protein		Cell envelope	Other	0	0	0	0	1900095	1901516	CDS	1	3	0	1	1	1	0	1				-0.0741514	0.818272
CHIP6_1061	SPA1834	dmsA	anaerobic dimethyl sulfoxide reductase chain A precursor		Energy metabolism	Anaerobic	0	0	0	0	1904725	1907169	CDS	1	3	0	1	1	1	0	1				-0.454069	0.1215
CHIP6_1055	SPA1840	trxB	thioredoxin reductase		Energy metabolism	Electron transport	0	0	0	0	1916339	1917307	CDS	1	3	0	1	1	1	0	1
CHIP6_1041	SPA1857	ybjZ	conserved hypothetical ABC transporter		Cellular processes	Toxin production and resistance	0	0	0	0	1931998	1933944	CDS	1	3	0	1	1	1	0	1
CHIP6_1040	SPA1858	ybjY	putative exported protein		Cellular processes	Toxin production and resistance	0	0	0	0	1933941	1935059	CDS	1	3	0	1	0	1	1	1							0.502278	0.131631
CHIP6_1036	SPA1862	hcp	prismane-like protein		Unknown function	Enzymes of unknown specificity	0	0	0	0	1939055	1940707	CDS	1	3	0	1	0	1	1	1							0.730688	0.137153
CHIP6_1035	SPA1863	hcr	NADH oxidoreductase Hcr		Energy metabolism	Electron transport	0	0	0	0	1940719	1941687	CDS	1	3	0	1	1	1	0	1				0.786699	0.0667333		0.931407	0.246744
CHIP6_0987	SPA1871	artP	arginine transport ATP-binding protein ArtP		Transport and binding proteins	Amino acids, peptides and amines	0	0	0	0	1949175	1949903	CDS	1	3	0	1	0	1	1	1							1.75148	0.0336	1
CHIP6_0970	SPA1888	nfsA	oxygen-insensitive NADPH nitroreductase		Central intermediary metabolism	Other	0	0	0	0	1964451	1965173	CDS	1	3	1	1	0	1	0	1	4.15599	0.0476877	1
CHIP6_0965	SPA1893	-	putative tetR-family transcriptional regulator		Regulatory functions	Other	0	0	0	0	1968368	1968988	CDS	1	3	0	1	1	1	0	1				-1.67142	0.0386201	1	-0.23229	0.340926
CHIP6_0963	SPA1895	-	conserved hypothetical protein		Unknown function	Enzymes of unknown specificity	0	0	0	0	1970364	1971179	CDS	1	3	0	1	0	1	1	1							1.36281	0.0277795	1
CHIP6_0962	SPA1896	mdfA	multidrug translocase MdfA		Cellular processes	Toxin production and resistance	0	0	0	0	1971233	1972465	CDS	1	3	0	1	1	1	0	1	3.30382	0.0265081	1
CHIP6_0959	SPA1899	dacC	D-alanyl-D-alanine carboxypeptidase (penicillin-binding protein 6 precursor)		Cell envelope	Biosynthesis and degradation of murein sacculus and peptidoglycan	0	0	0	0	1974261	1975463	CDS	1	3	0	1	0	1	1	1							1.66056	0.0295054	1
CHIP6_0958	SPA1900	yliJ	glutathione s-transferase family protein		Cellular processes	Detoxification	0	0	0	0	1975707	1976333	CDS	1	3	0	1	1	1	0	1
CHIP6_0942	SPA1910	moeB	molybdopterin biosynthesis MoeB protein		Biosynthesis of cofactors, prosthetic groups, and carriers	Molybdopterin	0	0	0	0	1987363	1988088	CDS	1	3	0	1	1	1	0	1
CHIP6_0933	SPA1917	ybiR	putative membrane protein		Energy metabolism	Electron transport	0	0	0	0	1997018	1998130	CDS	1	3	0	1	1	1	0	1				-2.77207	0.0275488	1
CHIP6_0928	SPA1922	dps	DNA protection during starvation protein		Cellular processes	Adaptations to atypical conditions	0	0	0	0	2002880	2003383	CDS	1	3	0	1	0	1	1	1							5.40278	0.0213818	1
CHIP6_0927	SPA1923	glnH	glutamine-binding periplasmic protein precursor		Transport and binding proteins	Amino acids, peptides and amines	0	0	0	0	2003860	2004606	CDS	1	3	0	1	0	1	1	1							2.38916	0.0493245	1
CHIP6_0916	SPA1935	-	HlyD-family secretion protein		Cell envelope	Other	0	0	0	0	2016186	2017181	CDS	1	3	0	1	1	1	0	1				0.810635	0.0859971
CHIP6_0915	SPA1936	ybhF	hypothetical ABC transporter ATP-binding protein		Transport and binding proteins	Unknown substrate	0	0	0	0	2017174	2018910	CDS	1	3	0	1	1	1	0	1
CHIP6_0913	SPA1938	ybhR	putative inner membrane protein		Transport and binding proteins	Unknown substrate	0	0	0	0	2020149	2021255	CDS	1	3	0	1	1	1	0	1				-1.67257	0.051335
CHIP6_0911	SPA1940	ybhP	conserved hypothetical protein		Unknown function	Enzymes of unknown specificity	0	0	0	0	2021760	2022518	CDS	1	3	0	1	1	1	0	1
CHIP6_0909	SPA1942	ybhN	putative membrane protein		Energy metabolism	Electron transport	0	0	0	0	2023756	2024718	CDS	1	3	0	1	1	1	0	1
CHIP6_0905	SPA1945	ybhL	putative permease		Cell envelope	Other	0	0	0	0	2026007	2026711	CDS	1	3	0	1	0	1	1	1							2.77909	0.024287	1
CHIP6_0892	SPA1959	bioA	adenosylmethionine-8-amino-7-oxononanoate aminotransferase		Biosynthesis of cofactors, prosthetic groups, and carriers	Biotin	0	0	0	0	2039987	2041276	CDS	1	2	0	0	1	1	0	1				3.64137	0.0281875	1
CHIP6_0886	SPA1966	ybhC	possible pectinesterase precursor		Cellular processes	Toxin production and resistance	0	0	0	0	2048468	2049751	CDS	1	3	0	1	0	1	1	1							0.233837	0.262676
CHIP6_0885	SPA1967	ybhE	conserved hypothetical protein		Energy metabolism	Amino acids and amines	0	0	0	0	2049895	2050890	CDS	1	3	0	1	0	1	1	1							0.134005	0.620979
CHIP6_0882	SPA1970	modB	molybdenum transport system permease protein ModB		Transport and binding proteins	Anions	0	0	0	0	2052934	2053623	CDS	1	3	0	1	1	1	0	1				0.844532	0.0749958
CHIP6_0875	SPA1977	galT	galactose-1-phosphate uridylyltransferase		Energy metabolism	Sugars	0	0	0	0	2059501	2060547	CDS	1	3	0	1	1	1	0	1
CHIP6_0874	SPA1978	galK	galactokinase		Energy metabolism	Sugars	0	0	0	0	2060550	2061698	CDS	1	3	0	1	1	1	0	1				-0.646735	0.0803993
CHIP6_0872	SPA1980	gpmA	phosphoglycerate mutase 1		Energy metabolism	Glycolysis/gluconeogenesis	0	0	0	0	2062956	2063708	CDS	1	3	0	1	0	1	1	1							1.02236	0.134113
CHIP6_0870	SPA1982	-	ABC transporter permease (FecCD_family)		Transport and binding proteins	Unknown substrate	0	0	0	0	2064575	2065654	CDS	1	3	0	1	1	1	0	1				-2.11283	0.027432	1
CHIP6_0861	SPA1983	aroG	phospho-2-dehydro-3-deoxyheptonate aldolase (DAHP synthetase) phenylalanine repressible		Amino acid biosynthesis	Aromatic amino acid family	0	0	0	0	2065807	2066859	CDS	1	3	0	1	0	1	1	1							1.54423	0.0785858
CHIP6_0857	SPA1987	nadA	quinolinate synthetase A protein		Biosynthesis of cofactors, prosthetic groups, and carriers	Pyridine nucleotides	0	0	0	0	2069355	2070398	CDS	1	2	0	0	1	1	0	1				-0.524813	0.148916
CHIP6_0856	SPA1993	ybgF	putative exported protein		Unknown function	General	0	0	0	0	2071907	2072695	CDS	1	3	0	1	1	1	0	1				2.55948	0.0263083	1
CHIP6_0852	SPA1997	tolR	tolR protein		Cell envelope	Other	0	0	0	0	2075914	2076342	CDS	1	3	0	1	0	1	1	1							3.35002	0.02352	1
CHIP6_0847	SPA2002	cydB	cytochrome d ubiquinol oxidase subunit II		Energy metabolism	Electron transport	0	0	0	0	2078289	2079428	CDS	1	3	0	1	0	1	1	1							1.42848	0.0719108
CHIP6_0846	SPA2003	cydA	cytochrome d ubiquinol oxidase subunit I		Protein fate	Protein modification and repair	0	0	0	0	2079444	2081012	CDS	1	3	0	1	1	1	0	1
CHIP6_0841	SPA2008	sdhB	succinate dehydrogenase iron-sulfur protein		Energy metabolism	TCA cycle	0	0	0	0	2089325	2090044	CDS	1	1	0	1	0	0	1	0							5.32087	0.0199698	1
CHIP6_0837	SPA2012	-	hypothetical protein		Unknown function	NA	0	0	0	0	2092963	2093208	CDS	1	2	0	1	0	1	1	0							5.43614	0.0570535
CHIP6_0836	SPA2013	gltA	citrate synthase		Energy metabolism	TCA cycle	0	0	0	0	2093309	2094592	CDS	1	3	0	1	0	1	1	1							2.62727	0.05194
CHIP6_0824	SPA2023	-	hypothetical protein		Hypothetical proteins	Conserved	0	0	0	0	2106814	2107554	CDS	1	2	0	0	1	1	0	1				2.03367	0.118984
CHIP6_0810	SPA2037	kdpC	potassium-transporting ATPase C chain		Transport and binding proteins	Cations and iron carrying compounds	0	0	0	0	2120262	2120849	CDS	1	2	0	0	1	1	0	1				4.34911	0.0265589	1
CHIP6_0809	SPA2038	kdpD	sensor protein KdpD		Regulatory functions	Other	0	0	0	0	2120846	2123530	CDS	1	0	0	0	1	0	0	0				4.29661	0.0693846		5.4657	0.0922552
CHIP6_0808	SPA2039	kdpE	KDP operon transcriptional regulatory protein		Regulatory functions	Other	0	0	0	0	2123527	2124204	CDS	1	3	0	1	1	1	0	1				2.72032	0.0346923	1
CHIP6_0800	SPA2047	fldA	flavodoxin 1		Energy metabolism	Electron transport	0	0	0	0	2132886	2133416	CDS	1	3	0	1	1	1	0	1				-1.33594	0.0401731	1
CHIP6_0798	SPA2049	-	lysR-family transcriptional regulator		Regulatory functions	Other	0	0	0	0	2134265	2135191	CDS	1	3	0	1	1	1	0	1				-0.404553	0.219809
CHIP6_0790	SPA2057	nagB	glucosamine-6-phosphate isomerase		Central intermediary metabolism	Amino sugars	0	0	0	0	2145828	2146628	CDS	1	3	0	1	0	1	1	1							1.76142	0.0453398	1
CHIP6_0788	SPA2059	nagC	N-acetylglucosamine repressor		Cell envelope	Biosynthesis and degradation of murein sacculus and peptidoglycan	0	0	0	0	2147847	2149067	CDS	1	3	0	1	1	1	0	1				-1.17276	0.0632885
CHIP6_0786	SPA2061	asnB	asparagine synthetase B pseudogene		Pseudogene	Pseudogene	0	0	0	0	2150156	2151819	Pseudogene	1	3	0	1	1	1	0	1				-2.21638	0.0286097	1
CHIP6_0782	SPA2071	ybeZ	PhoH-like ATP-binding protein		Transport and binding proteins	Unknown substrate	0	0	0	0	2155791	2156876	CDS	1	3	0	1	1	1	0	1							1.41243	0.201385
CHIP6_0779	SPA2074	lnt	apolipoprotein N-acyltransferase		Cell envelope	Biosynthesis and degradation of surface polysaccharides and lipopolysaccharides	0	0	0	0	2158402	2159940	CDS	1	3	0	1	1	1	0	1				-1.89557	0.0294297	1
CHIP6_0775	SPA2078	gltL	glutamate/aspartate transport ATP-binding protein GltL		Amino acid biosynthesis	Glutamate family	0	0	0	0	2162777	2163502	CDS	1	2	0	0	1	1	0	1				2.0937	0.0326857	1
CHIP6_0765	SPA2081	ybeL	conserved hypothetical protein		Cellular processes	Chemotaxis and motility	0	0	0	0	2165425	2165898	CDS	1	3	0	1	0	1	1	1							5.06673	0.0243084	1
CHIP6_0745	SPA2103	ybeM	putative hydrolase		Unclassified	Role category not yet assigned	0	0	0	0	2188006	2188794	CDS	1	3	0	1	1	1	0	1
CHIP6_0744	SPA2104	crcB	putative membrane protein		Unknown function	General	0	0	0	0	2188885	2189268	CDS	1	3	0	1	1	1	0	1				-0.280899	0.401709		0.0994732	0.683459
CHIP6_0735	SPA2113	citF	citrate lyase alpha chain		Energy metabolism	Fermentation	0	0	0	0	2197092	2198621	CDS	1	2	0	0	1	1	0	1				4.16113	0.0404345	1
CHIP6_0733	SPA2115	citG	CitG protein		Biosynthesis of cofactors, prosthetic groups, and carriers	Other	0	0	0	0	2199148	2200044	CDS	1	3	0	1	1	1	0	1				2.43568	0.0267073	1
CHIP6_0732	SPA2116	citT	citrate carrier		Energy metabolism	TCA cycle	0	0	0	0	2200082	2201587	CDS	1	3	0	1	1	1	0	1				-0.363349	0.35152
CHIP6_0717	SPA2131	ybdL	putative aminotransferase		Central intermediary metabolism	Other	0	0	0	0	2216441	2217601	CDS	1	3	0	1	1	1	0	1				0.284594	0.240453
CHIP6_0699	SPA2149	fepA	ferrienterobactin receptor precursor		Transport and binding proteins	Cations and iron carrying compounds	0	0	0	0	2238679	2240934	CDS	1	2	0	0	1	1	0	1				1.59525	0.0380613	1
CHIP7_5407	SPA2165	silA	putative inner membrane proton/cation antiporter		Protein fate	Degradation of proteins, peptides, and glycopeptides	0	0	0	0	2255618	2255899	CDS	1	3	0	1	1	1	0	1				2.80854	0.0276893	1
CHIP7_5360	SPA2166	-	possible copper-binding protein		Cell envelope	Other	0	0	0	0	2256198	2256443	CDS	1	2	0	0	1	1	0	1				0.293154	0.341374
CHIP6_0662	SPA2181	fimI	hypothetical protein		Cell envelope	Surface structures	0	0	0	0	2269285	2269818	CDS	1	3	0	1	1	1	0	1				2.79573	0.027196	1	2.37791	0.0514655
CHIP6_0660	SPA2183	folD	FolD bifunctional protein [includes: methylenetetrahydrofolate dehydrogenase; methenyltetrahydrofolate cyclohydrolase		Amino acid biosynthesis	Aspartate family	0	0	0	0	2270985	2271851	CDS	1	3	1	1	0	1	0	1	4.0951	0.00386897	1
CHIP6_0650	SPA2191	arcC	carbamate kinase		Energy metabolism	Amino acids and amines	0	0	0	0	2277341	2278234	CDS	1	2	0	0	1	1	0	1				5.65767	0.0274522	1
CHIP6_0644	SPA2197	ylbA	conserved hypothetical protein		Unknown function	General	0	0	0	0	2284534	2285319	CDS	1	3	0	1	1	1	0	1				-0.309928	0.194161
CHIP6_0642	SPA2199	ybbY	putative permease protein		Energy metabolism	Electron transport	0	0	0	0	2286570	2287868	CDS	1	3	0	1	0	1	1	1							0.739707	0.151478
CHIP6_0640	SPA2201	-	-		Pseudogene	Pseudogene	0	0	0	1	2289367	2290821	Pseudogene	1	2	0	0	1	1	0	1				4.19286	0.0241841	1
CHIP6_0628	SPA2212	sfbA	lipoprotein		Cell envelope	Other	0	0	0	0	2301303	2302133	CDS	1	2	0	0	1	1	0	1
CHIP6_0627	SPA2213	-	outer membrane protein		Cell envelope	Other	0	0	0	0	2302390	2303523	CDS	1	3	0	1	1	1	0	1
CHIP6_0623	SPA2217	ybbO	hypothetical oxidoreductase		Central intermediary metabolism	Other	0	0	0	0	2307546	2308316	CDS	1	3	0	1	1	1	0	1				2.78163	0.0245344	1	0.178458	0.655486
CHIP6_0621	SPA2219	ybbM	putative membrane protein		Cell envelope	Other	0	0	0	0	2309316	2310095	CDS	1	3	0	1	1	1	0	1				0.633775	0.087949
CHIP6_0620	SPA2220	ybbL	putative ABC transporter ATP-binding protein		Transport and binding proteins	Unknown substrate	0	0	0	0	2310082	2310759	CDS	1	3	0	1	1	1	0	1
CHIP6_0618	SPA2222	ybbJ	putative membrane protein		Cell envelope	Other	0	0	0	0	2311640	2312092	CDS	1	3	0	1	0	1	1	1							3.33112	0.0473043	1
CHIP6_0612	SPA2228	ushA	UDP-sugar hydrolase 5'-nucleotidase		Purines, pyrimidines, nucleosides, and nucleotides	Sugar-nucleotide biosynthesis and conversions	0	0	0	0	2317779	2319431	CDS	1	3	0	1	1	1	0	1
CHIP6_0610	SPA2230	ybaL	putative transport protein		Transport and binding proteins	Cations and iron carrying compounds	0	0	0	0	2321038	2322714	CDS	1	3	0	1	1	1	0	1				2.0398	0.0327134	1
CHIP6_0608	SPA2232	aes	acetyl esterase		Energy metabolism	Biosynthesis and degradation of polysaccharides	0	0	0	0	2324220	2325191	CDS	1	3	0	1	1	1	0	1				-0.869959	0.0706217
CHIP6_0607	SPA2233	hemH	ferrochelatase		Biosynthesis of cofactors, prosthetic groups, and carriers	Heme, porphyrin, and cobalamin	0	0	0	0	2325188	2326150	CDS	1	2	0	0	1	1	0	1
CHIP6_0605	SPA2235	htpG	heat shock protein HtpG		Protein fate	Protein folding and stabilization	0	0	0	0	2327671	2329569	CDS	1	3	0	1	0	1	1	1							1.25819	0.0424667	1
CHIP6_0595	SPA2245	acrR	potential acrAB operon repressor		Regulatory functions	Other	0	0	0	0	2339052	2339705	CDS	1	3	0	1	0	1	1	1							1.90129	0.0820465
CHIP6_0589	SPA2250	maA	maltose O-acetyltransferase		Unclassified	Role category not yet assigned	0	0	0	0	2345507	2346058	CDS	1	2	0	1	0	1	1	0							4.00096	0.0217778	1
CHIP6_0121	SPA2255	-	4.5S_RNA		Unknown function	General	0	0	0	0	2348922	2349059	sRNA	1	2	0	0	1	1	0	1				3.69581	0.0552774
CHIP6_0578	SPA2262	mdlA	putative ABC transporter ATP-binding membrane protein		Transport and binding proteins	Unknown substrate	0	0	0	0	2354569	2356341	CDS	1	3	0	1	1	1	0	1				-1.12329	0.0470312	1
CHIP6_0570	SPA2270	ppiD	peptidyl-prolyl cis-trans isomerase D		Protein fate	Protein folding and stabilization	0	0	0	0	2362569	2364440	CDS	1	3	0	1	0	1	1	1							-0.7142	0.321555
CHIP6_0565	SPA2274	clpP	ATP-dependent clp protease proteolytic subunit		Protein fate	Degradation of proteins, peptides, and glycopeptides	0	0	0	0	2369275	2369898	CDS	1	3	0	1	1	1	0	1
CHIP6_0560	SPA2279	cyoA	cytochrome o ubiquinol oxidase subunit II		Energy metabolism	Electron transport	0	0	0	0	2374961	2375917	CDS	1	3	0	1	0	1	1	1							3.05629	0.0264459	1
CHIP6_0559	SPA2280	cyoB	cytochrome o ubiquinol oxidase subunit I		Energy metabolism	Electron transport	0	0	0	0	2375928	2377919	CDS	1	3	0	1	1	1	0	1
CHIP6_0557	SPA2282	cyoD	cytochrome o ubiquinol oxidase C subunit		Energy metabolism	Electron transport	0	0	0	0	2378523	2378852	CDS	1	3	0	1	1	1	0	1							1.34491	0.140584
CHIP6_0547	SPA2292	phnW	2-aminoethylphosphonate:pyruvate aminotransferase		Central intermediary metabolism	Phosphorus compounds	0	0	0	0	2387739	2388842	CDS	1	2	0	0	1	1	0	1
CHIP6_0541	SPA2298	thiI	thiamine biosynthesis protein ThiI		Biosynthesis of cofactors, prosthetic groups, and carriers	Thiamine	0	0	0	0	2393734	2395182	CDS	1	3	0	1	1	1	0	1				-0.440938	0.136865
CHIP6_0534	SPA2304	thiL	thiamine-monophosphate kinase		Biosynthesis of cofactors, prosthetic groups, and carriers	Thiamine	0	0	0	1	2400048	2401025	CDS	1	3	0	1	1	1	0	1
CHIP6_0520	SPA2319	queA	S-adenosylmethionine:tRNA ribosyltransferase-isomerase		Protein synthesis	tRNA and rRNA base modification	0	0	0	0	2412423	2413487	CDS	1	2	0	0	1	1	0	1
CHIP6_0518	SPA2321	-	probable peroxidase		Cellular processes	Detoxification	0	0	0	0	2414372	2414974	CDS	1	3	0	1	1	1	0	1
CHIP6_0512	SPA2326	phoB	phosphate regulon transcriptional regulatory protein PhoB		Regulatory functions	DNA interactions	0	0	0	1	2421563	2422204	CDS	1	3	0	1	1	1	0	1				1.73738	0.035918	1
CHIP6_0513	SPA2326	phoB	phosphate regulon transcriptional regulatory protein PhoB		Regulatory functions	DNA interactions	0	0	0	1	2421563	2422204	CDS	1	3	0	1	1	1	0	1				0.603363	0.157359
CHIP6_0511	SPA2327	sbcD	exonuclease SbcD		DNA metabolism	Degradation of DNA	0	0	0	0	2422466	2423668	CDS	1	2	0	0	1	1	0	1
CHIP6_0505	SPA2333	aroM	protein of aro operon, regulated by aroR		Amino acid biosynthesis	Aromatic amino acid family	0	0	0	0	2430513	2431190	CDS	1	3	0	1	0	1	1	1							2.30472	0.0296115	1
CHIP6_0502	SPA2336	yaiI	conserved hypothetical protein		Unknown function	General	0	0	0	0	2432389	2432844	CDS	1	3	0	1	0	1	1	1							2.14587	0.0798792
CHIP6_0501	SPA2337	proC	pyrroline-5-carboxylate reductase		Amino acid biosynthesis	Glutamate family	0	0	0	0	2432984	2433793	CDS	1	3	0	1	1	1	0	1				-0.29783	0.313393		-0.59118	0.140557
CHIP6_0500	SPA2338	adrA	adrA protein		Energy metabolism	Electron transport	0	0	0	0	2433808	2434920	CDS	1	3	0	1	1	1	0	1				1.32304	0.0503038
CHIP6_0499	SPA2339	psiF	phosphate starvation-inducible protein PsiF		Unknown function	General	0	0	0	0	2435012	2435332	CDS	1	1	0	0	0	1	1	0							6.34934	0.02352	1
CHIP6_0490	SPA2348	ampH	penicillin-binding protein AmpH		Cellular processes	Toxin production and resistance	0	0	0	0	2443028	2444185	CDS	1	3	0	1	1	1	0	1				-2.54923	0.0249878	1
CHIP6_0478	SPA2360	-	AraC-family transcriptional regulator		Regulatory functions	Other	0	0	0	0	2460533	2461537	CDS	1	3	0	1	1	1	0	1
CHIP6_0454	SPA2380	stbB	fimbrial chaperone protein		Cell envelope	Surface structures	0	0	0	0	2480417	2481178	CDS	1	2	0	0	1	1	0	1
CHIP6_0453	SPA2381	stbC	outer membrane fimbrial usher protein		Cell envelope	Other	0	0	0	0	2481162	2483723	CDS	1	2	0	0	1	1	0	1				2.82866	0.0247323	1
CHIP6_5041	SPA2397	gp19	lysozyme	SPA-1	Unknown function	NA	0	0	0	0	2508517	2508954	CDS	1	3	0	1	1	1	0	1				-2.16583	0.0333537	1
CHIP6_5044	SPA2400	ninH	unknown	SPA-1	Unknown function	NA	0	0	0	0	2510319	2510507	CDS	1	3	0	1	1	1	0	1				0.34715	0.154026
CHIP6_5049	SPA2405	ninE	-	SPA-1	Unknown function	NA	0	0	0	0	2511864	2512040	CDS	1	3	0	1	1	1	0	1				0.0137615	0.959957
CHIP6_5054	SPA2410	gp12	DNA replication (helicase)	SPA-1	DNA metabolism	DNA replication, recombination, and repair	0	0	0	0	2513660	2515096	CDS	1	3	0	1	0	1	1	1
CHIP6_5058	SPA2414	gp C1	-	SPA-1	Unclassified	Role category not yet assigned	0	0	0	0	2516877	2517566	CDS	1	3	0	1	0	1	1	1							1.55149	0.089376
CHIP6_5059	SPA2415	gp 24	-	SPA-1	Unknown function	NA	0	0	0	0	2518781	2519083	CDS	1	3	0	1	1	1	0	1
CHIP7_5517	SPA2427	gp7	DNA transfer protein	SPA-1	Mobile and extrachromosomal element functions	Prophage functions	0	0	0	0	2495728	2496417	CDS	1	3	0	1	1	1	0	1				-3.46938	0.0273821	1
CHIP6_4570	SPA2428	0	0	SPA-1	Viral functions	General	0	0	0	1	2524935	2525034	Partial CDS	1	3	0	1	1	1	0	1
CHIP6_5073	SPA2430	xis	excisionase	SPA-1	Unknown function	NA	SPA2431	0	1	1	2526192	2526542	CDS	1	3	0	1	0	1	1	1							0.0837521	0.830057
CHIP6_0436	SPA2437	yafA	conserved hypothetical protein		Cellular processes	Toxin production and resistance	0	0	0	0	2531998	2533242	CDS	1	3	0	1	1	1	0	1				-0.393968	0.25751		-0.665446	0.0993712
CHIP6_0435	SPA2438	gpt	xanthine-guanine phosphoribosyltransferase		Purines, pyrimidines, nucleosides, and nucleotides	Salvage of nucleosides and nucleotides	0	0	0	0	2533331	2533789	CDS	1	3	0	1	1	1	0	1				3.44086	0.0275906	1
CHIP6_0434	SPA2439	pepD	aminoacyl-histidine dipeptidase precursor		Protein fate	Degradation of proteins, peptides, and glycopeptides	0	0	0	0	2534038	2535495	CDS	1	3	0	1	1	1	0	1				-1.67633	0.0501111
CHIP6_0431	SPA2444	yafJ	conserved hypothetical protein		Protein synthesis	tRNA aminoacylation	0	0	0	0	2539635	2540402	CDS	1	3	0	1	1	1	0	1				-1.2312	0.0526507
CHIP6_0429	SPA2446	yafH	possible acyl-CoA dehydrogenase		Fatty acid and phospholipid metabolism	Degradation	0	0	0	0	2541384	2543828	CDS	1	2	0	0	1	1	0	1	6.56425	0.0295397	1
CHIP6_0427	SPA2448	-	probable secreted protein	6	Unclassified	Role category not yet assigned	0	0	0	0	2545075	2545482	CDS	1	3	0	1	0	1	1	1							4.91818	0.0198545	1
CHIP6_0426	SPA2449	-	possible outer membrane adhesin	6	Unclassified	Role category not yet assigned	0	0	0	0	2545813	2546532	CDS	1	3	0	1	1	1	0	1				-0.32964	0.179765
CHIP6_4554	SPA2452	tcfD	putative fimbrail protein	6	Energy metabolism	Electron transport	0	0	0	0	2548840	2549919	CDS	1	3	0	1	1	1	0	1				-1.17748	0.0304123	1
CHIP6_5076	SPA2473	-	-	6	Hypothetical proteins	Conserved	0	0	0	0	2577104	2577847	CDS	1	3	0	1	1	1	0	1
CHIP6_4544	SPA2474	-	probable secreted protein	6	Unclassified	Role category not yet assigned	0	0	0	0	2577932	2578393	CDS	1	2	0	0	1	1	0	1				1.25493	0.0469222	1
CHIP6_4542	SPA2476	-	probable secreted protein	6	Unclassified	Role category not yet assigned	0	0	0	0	2578952	2579425	CDS	1	2	0	0	1	1	0	1				1.08677	0.051037
CHIP6_0407	SPA2478	-	hypothetical protein	6	Unclassified	Role category not yet assigned	0	0	0	0	2579922	2580689	CDS	1	2	0	0	1	1	0	1							0.659729	0.175229
CHIP6_0395	SPA2492	-	-	6	Unclassified	Role category not yet assigned	0	0	0	0	2592670	2594178	CDS	1	3	0	1	0	1	1	1							-1.35705	0.126137
CHIP6_0394	SPA2493	-	conserved hypothetical protein	6	Unclassified	Role category not yet assigned	0	0	0	0	2594202	2594744	CDS	1	3	0	1	1	1	0	1
CHIP6_4536	SPA2494	-	hypothetical protein	6	Hypothetical proteins	Conserved	0	0	0	0	2594806	2595096	CDS	1	2	0	0	1	1	0	1
CHIP6_0391	SPA2499	-	hypothetical protein	6	Unclassified	Role category not yet assigned	0	0	0	0	2599102	2599926	CDS	1	3	0	1	1	1	0	1
CHIP6_0378	SPA2513	yafC	hypothetical transcriptional regulator		Regulatory functions	DNA interactions	0	0	0	0	2612219	2613133	CDS	1	3	0	1	1	1	0	1				0.260568	0.438399
CHIP6_2673	SPA2524	yfiO	putative lipoprotein		Unknown function	Enzymes of unknown specificity	0	0	0	0	2624504	2625241	CDS	1	3	0	1	0	1	1	1							1.68922	0.0516764
CHIP6_2674	SPA2525	yfiA	putative sigma(54) modulation protein		Cellular processes	Chemotaxis and motility	0	0	0	0	2625513	2625851	CDS	1	2	0	1	0	1	1	0							6.7709	0.0189677	1
CHIP6_2686	SPA2537	corE	putative membrane protein		Unclassified	Role category not yet assigned	0	0	0	0	2636512	2637303	CDS	1	3	0	1	1	1	0	1				-1.05816	0.124219
CHIP6_2687	SPA2538	corB	putative membrane protein		Unknown function	General	0	0	0	0	2637368	2638609	CDS	1	3	0	1	1	1	0	1
CHIP6_2689	SPA2540	grpE	heat shock protein GrpE (heat shock protein b25.3) (hsp24)		Protein fate	Protein folding and stabilization	0	0	0	0	2639385	2639975	CDS	1	3	0	1	1	1	0	1				0.30319	0.173323
CHIP6_2691	SPA2543	recN	DNA repair protein		DNA metabolism	DNA replication, recombination, and repair	0	0	0	0	2641062	2642723	CDS	1	3	0	1	1	1	0	1							-1.21622	0.0877137
CHIP6_2692	SPA2544	smpA	small protein A		Unknown function	General	0	0	0	0	2642914	2643210	CDS	1	3	0	1	1	1	0	1				2.85086	0.0257714	1
CHIP6_2706	SPA2562	-	probable major tail sheath protein	SPA2	Mobile and extrachromosomal element functions	Prophage functions	0	0	0	0	2668329	2669501	CDS	1	2	0	1	1	1	0	0				-0.367	0.168624		7.04868	0.0272132	1
CHIP6_2712	SPA2567	-	putative phage tail protein	SPA2	Regulatory functions	Other	0	0	0	0	2672986	2673591	CDS	1	1	0	0	1	1	0	0				4.02148	0.0279931	1
CHIP6_2733	SPA2590	-	conserved hypothetical protein	SPA2	Mobile and extrachromosomal element functions	Prophage functions	0	0	0	0	2688059	2690461	CDS	1	1	0	0	1	1	0	0				1.26707	0.0379101	1
CHIP6_4963	SPA2596	-	hypothetical protein	SPA2	Hypothetical proteins	Conserved	0	0	0	0	2692723	2692923	CDS	1	1	0	0	1	1	0	0				3.90028	0.0271067	1
CHIP6_2741	SPA2598	apl	phage regulatory protein	SPA2	Regulatory functions	Other	0	0	0	0	2693473	2693715	CDS	1	1	0	0	1	1	0	0				1.53491	0.0289531	1
CHIP6_5091	SPA2613	-	-	SPA3	Transport and binding proteins	Unknown substrate	0	0	0	0	2710547	2711002	CDS	1	2	0	0	1	1	0	1				-0.0706698	0.739286		-0.207132	0.314988
CHIP6_5092	SPA2614	-	-	SPA3	Hypothetical proteins	Conserved	0	0	0	0	2710999	2712126	CDS	1	2	0	0	1	1	0	1				-2.03716	0.0250556	1
CHIP6_5096	SPA2618	-	-	SPA3	Cellular processes	Pathogenesis	0	0	0	0	2713879	2714538	CDS	1	2	0	0	1	1	0	1				4.82362	0.0997433
CHIP6_5097	SPA2619	-	-	SPA3	Mobile and extrachromosomal element functions	Prophage functions	0	0	0	0	2714584	2715555	CDS	1	2	0	0	1	1	0	1				3.94157	0.0248628	1
CHIP6_5099	SPA2621	-	-	SPA3	Mobile and extrachromosomal element functions	Prophage functions	0	0	0	0	2718401	2719462	CDS	1	3	0	1	1	1	0	1							-1.98244	0.111169
CHIP6_2779	SPA2633	iroN	TonB-dependent outer membrane siderophore receptor protein		Transport and binding proteins	Cations and iron carrying compounds	0	0	0	0	2739414	2741588	CDS	1	2	0	0	1	1	0	1
CHIP6_2783	SPA2639	nxiA	putative nickel transporter		Transport and binding proteins	Cations and iron carrying compounds	0	0	0	0	2747040	2748053	CDS	1	3	0	1	1	1	0	1				-1.5081	0.0447392	1
CHIP6_2785	SPA2641	tctD	transcriptional regulator		Regulatory functions	DNA interactions	0	0	0	0	2749588	2750262	CDS	1	2	0	0	0	1	1	1							1.92415	0.0781507
CHIP6_2790	SPA2646	-	gab protein homolog		Unknown function	General	0	0	0	0	2753668	2754645	CDS	1	3	0	1	1	1	0	1
CHIP6_2792	SPA2648	gabD	succinate-semialdehyde dehydrogenase		Energy metabolism	Amino acids and amines	0	0	0	1	2755961	2757409	CDS	1	2	0	0	1	1	0	1				1.06699	0.0512738
CHIP6_2796	SPA2652	ygaU	putative LysM domain		Unknown function	General	0	0	0	0	2760978	2761457	CDS	1	3	0	1	1	1	0	1				3.08757	0.0295969	1
CHIP6_2799	SPA2655	ygaP	conserved hypothetical protein		Unclassified	Role category not yet assigned	0	0	0	0	2762177	2762704	CDS	1	3	0	1	1	1	0	1
CHIP6_2800	SPA2657	stpA	DNA-binding protein StpA		Transport and binding proteins	Unknown substrate	0	0	0	0	2763052	2763453	CDS	1	3	0	1	1	1	0	1				1.44013	0.0374959	1
CHIP6_2807	SPA2663	nrdH	putative glutaredoxin		Purines, pyrimidines, nucleosides, and nucleotides	Purine ribonucleotide biosynthesis	0	0	0	0	2767684	2767929	CDS	1	0	0	0	1	0	0	0
CHIP6_2811	SPA2667	proV	ABC superfamily (atp_bind), glycine/betaine/proline transport protein		Regulatory functions	Other	0	0	0	0	2771778	2772980	CDS	1	3	0	1	1	1	0	1				-1.99403	0.0387299	1
CHIP6_2812	SPA2668	proW	glycine betaine/L-proline transport system permease protein P		Transport and binding proteins	Amino acids, peptides and amines	0	0	0	0	2772973	2774037	CDS	1	3	0	1	1	1	0	1
CHIP6_2813	SPA2669	proX	glycine betaine-binding periplasmic protein precursor		Cellular processes	Other	0	0	0	0	2774107	2775102	CDS	1	3	0	1	1	1	0	1
CHIP6_2814	SPA2670	-	putative transmembrane transport protein		Transport and binding proteins	Unknown substrate	0	0	0	0	2775267	2776451	CDS	1	2	0	0	1	1	0	1	5.25371	0.0264154	1
CHIP6_2817	SPA2673	emrB	multidrug resistance protein B		Cellular processes	Toxin production and resistance	0	0	0	0	2778794	2780332	CDS	1	3	0	1	1	1	0	1
CHIP6_2819	SPA2675	luxS	autoinducer-2 production protein LuxS		Cellular processes	Other	0	0	0	0	2782097	2782612	CDS	1	3	0	1	1	1	0	1				1.3983	0.125556
CHIP6_2820	SPA2677	gshA	gamma-glutamylcysteine synthetase		Biosynthesis of cofactors, prosthetic groups, and carriers	Glutathione and analogs	0	0	0	0	2782762	2784318	CDS	1	3	0	1	1	1	0	1				-1.7653	0.0293422	1
CHIP6_2821	SPA2678	yqaA	putative membrane protein		Cell envelope	Other	0	0	0	0	2784395	2784820	CDS	1	3	0	1	1	1	0	1							1.53021	0.154272
CHIP6_2824	SPA2685	alaS	alanyl-tRNA synthetase		Protein synthesis	tRNA aminoacylation	0	0	0	0	2786792	2789422	CDS	1	3	0	1	1	1	0	1				-1.76707	0.0326255	1
CHIP6_2834	SPA2695	srlR	glucitol operon repressor		Energy metabolism	Sugars	0	0	0	0	2797060	2797833	CDS	1	3	0	1	0	1	1	1							1.939	0.0402235	1
CHIP6_2836	SPA2697	ygaA	putative sigma-54-dependent transriptional regulator		Regulatory functions	Other	0	0	0	0	2798788	2800296	CDS	1	3	0	1	1	1	0	1				0.937695	0.0488115
CHIP6_2837	SPA2698	-	putative flavoprotein		Cellular processes	Detoxification	0	0	0	0	2800493	2801932	CDS	1	3	0	1	1	1	0	1				2.99054	0.0704085
CHIP6_2838	SPA2699	ygbD	putative rubredoxin reductase		Cellular processes	Detoxification	0	0	0	0	2801929	2803062	CDS	1	3	0	1	1	1	0	1
CHIP6_2842	SPA2703	hycI	hydrogenase 3 maturation protease		Protein fate	Protein modification and repair	0	0	0	0	2807127	2807564	CDS	1	2	0	0	1	1	0	1				3.2563	0.056375
CHIP6_2846	SPA2707	hycE	formate hydrogenlyase subunit 5		Energy metabolism	Anaerobic	0	0	0	0	2809316	2811025	CDS	1	2	0	0	1	1	0	1
CHIP6_2850	SPA2710	hycB	formate hydrogenlyase subunit 2		Unclassified	Role category not yet assigned	0	0	0	1	2813795	2814403	CDS	1	0	0	0	1	0	0	0				6.9144	0.0603236
CHIP6_2854	SPA2714	hypC	hydrogenase isoenzymes formation protein HypC		Protein fate	Protein folding and stabilization	0	0	0	0	2816509	2816781	CDS	1	2	0	0	1	1	0	1				1.52249	0.098627
CHIP6_2860	SPA2720	sitB	Iron transport protein, ATP-binding component	1	Unclassified	Role category not yet assigned	0	0	0	0	2822708	2823529	CDS	1	3	0	1	1	1	0	1				-0.817742	0.224463
CHIP6_2865	SPA2725	sprA	possible AraC-family transcriptional regulator	1	Regulatory functions	Other	0	0	0	0	2826642	2827529	CDS	1	2	0	0	0	1	1	1							3.33067	0.0186667	1
CHIP6_2867	SPA2727	orgB	oxygen-regulated invasion protein	1	Transport and binding proteins	Cations and iron carrying compounds	0	0	0	0	2828343	2829014	CDS	1	3	0	1	0	1	1	1							0.912875	0.10674
CHIP6_2868	SPA2728	orgA	oxygen-regulated invasion protein	1	Cellular processes	Pathogenesis	0	0	0	0	2828971	2829549	CDS	1	3	0	1	0	1	1	1							4.70558	0.0193979	1
CHIP6_2872	SPA2732	prgH	pathogenicity 1 island effector protein	1	Cellular processes	Pathogenesis	0	0	0	0	2830888	2832066	CDS	1	3	0	1	0	1	1	1							0.667219	0.152645
CHIP6_2879	SPA2740	sipA	pathogenicity island 1 effector protein (function unknown)	1	Cellular processes	Pathogenesis	0	0	0	0	2839225	2841282	CDS	1	3	0	1	1	1	0	1				-2.35392	0.0242	1
CHIP6_2881	SPA2742	sipC	pathogenicity island 1 effector protein	1	Cell envelope	Other	0	0	0	0	2842393	2843622	CDS	1	3	0	1	1	1	0	1				-1.90751	0.0446202	1
CHIP6_2884	SPA2745	spaS	secretory protein (associated with virulence)	1	Cellular processes	Adaptations to atypical conditions	0	0	0	0	2846069	2847139	CDS	1	3	0	1	1	1	0	1				-0.526806	0.0742217
CHIP6_2889	SPA2750	spaN	antigen presentation protein SpaN	1	Cellular processes	Adaptations to atypical conditions	0	0	0	0	2849782	2850792	CDS	1	3	0	1	1	1	0	1
CHIP6_2890	SPA2751	spaM	virulence-associated secretory protein	1	Cellular processes	Pathogenesis	0	0	0	0	2850792	2851235	CDS	1	3	0	1	1	1	0	1
CHIP6_2891	SPA2752	spaI	virulence-associated secretory apparatus ATP synthase	1	Transport and binding proteins	Other	0	0	0	0	2851213	2852508	CDS	1	3	0	1	1	1	0	1
CHIP6_2905	SPA2766	mutS	DNA mismatch repair protein		DNA metabolism	DNA replication, recombination, and repair	0	0	0	0	2863287	2865854	CDS	1	3	0	1	1	1	0	1				-0.97682	0.0680957
CHIP6_2909	SPA2771	-	conserved hypothetical protein		Unknown function	Enzymes of unknown specificity	0	0	0	0	2870050	2871000	CDS	1	2	0	0	0	1	1	1							1.91568	0.0315705	1
CHIP6_2910	SPA2772	-	putative hydroxypyruvate isomerase homolog		Unclassified	Role category not yet assigned	0	0	0	0	2871040	2871765	CDS	1	2	0	0	1	1	0	1
CHIP6_2913	SPA2775	ygbJ	3-hydroxyisobutyrate dehydrogenase		Energy metabolism	Amino acids and amines	0	0	0	0	2873661	2874584	CDS	1	2	0	0	1	1	0	1				5.66903	0.0416308	1
CHIP6_2918	SPA2779	-	conserved hypothetical protein		Hypothetical proteins	Conserved	0	0	0	0	2878171	2878407	CDS	1	2	0	0	1	1	0	1				2.7284	0.0246	1
CHIP6_2924	SPA2785	ygbB	2C-methyl-D-erythritol 2,4-cyclodiphosphate synthase		Biosynthesis of cofactors, prosthetic groups, and carriers	Other	0	0	0	0	2883224	2883703	CDS	1	3	0	1	0	1	1	1							1.10823	0.0955294
CHIP6_2930	SPA2791	cysD	ATP sulfurylase (ATP:sulfate adenyltransferase)		Unclassified	Role category not yet assigned	0	0	0	0	2887349	2888257	CDS	1	3	0	1	1	1	0	1				-1.18947	0.0294817	1
CHIP6_4788	SPA2795	-	conserved hypothetical protein		Mobile and extrachromosomal element functions	Other	0	0	0	0	2891200	2891904	CDS	1	3	0	1	1	1	0	1				-0.533442	0.0802879
CHIP6_4789	SPA2796	-	hypothetical protein		Mobile and extrachromosomal element functions	Other	0	0	0	0	2891904	2892629	CDS	1	3	0	1	1	1	0	1
CHIP6_4793	SPA2800	-	conserved hypothetical protein pseudogene		Pseudogene	Pseudogene	0	0	0	0	2896232	2898438	Pseudogene	1	2	0	0	1	1	0	1				-0.0906271	0.339844
CHIP6_2942	SPA2803	cysI	sulfite reductase (NADPH) hemoprotein alpha subunit		Central intermediary metabolism	Sulfur metabolism	0	0	0	1	2901162	2902874	CDS	1	3	0	1	1	1	0	1				-0.0437662	0.860111
CHIP6_2947	SPA2807	ygcF	conserved hypothetical protein		Regulatory functions	Other	0	0	0	0	2906961	2907632	CDS	1	3	0	1	1	1	0	1
CHIP6_2949	SPA2810	pyrG	CTP synthetase		Purines, pyrimidines, nucleosides, and nucleotides	Pyrimidine ribonucleotide biosynthesis	0	0	0	0	2909149	2910786	CDS	1	3	0	1	1	1	0	1							-2.08028	0.0750108
CHIP6_4794	SPA2813	steB	outer membrane usher protein		Unclassified	Role category not yet assigned	0	0	0	0	2913144	2915789	CDS	1	3	0	1	1	1	0	1
CHIP6_4795	SPA2814	steC	periplasmic fimbrial chaperone		Protein fate	Protein folding and stabilization	0	0	0	0	2915802	2916575	CDS	1	2	0	0	1	1	0	1
CHIP6_4796	SPA2815	steD	fimbrial subunit		Cell envelope	Surface structures	0	0	0	0	2916601	2917101	CDS	1	2	0	0	1	1	0	1							-0.17149	0.653544
CHIP6_4797	SPA2816	steE	fimbrial subunit		Cell envelope	Surface structures	0	0	0	0	2917116	2917586	CDS	1	2	0	0	1	1	0	1				-0.810949	0.0411352
CHIP6_4799	SPA2818	-	possible secreted protein		Unclassified	Role category not yet assigned	0	0	0	0	2918178	2919296	CDS	1	2	0	0	1	1	0	1
CHIP6_2957	SPA2825	ygcX	probable glucarate dehydratase 1		Amino acid biosynthesis	Pyruvate family	0	0	0	0	2929541	2930878	CDS	1	2	0	0	1	1	0	1				3.31734	0.0724728		2.50859	0.0671412
CHIP6_2958	SPA2826	gudT	putative MFS superfamily, D-glucarate permease pseudogene		Pseudogene	Pseudogene	0	0	0	0	2930875	2932232	Pseudogene	1	3	0	1	1	1	0	1				-1.84306	0.0317558	1
CHIP6_2970	SPA2840	fucI	L-fuculose isomerase		Energy metabolism	Sugars	0	0	0	0	2945850	2947625	CDS	1	2	0	0	1	1	0	1				-0.16202	0.526471		-0.520839	0.289007
CHIP6_2971	SPA2841	fucK	L-fuculose kinase		Energy metabolism	Sugars	0	0	0	0	2947726	2949144	CDS	1	2	0	0	1	1	0	1				-1.30697	0.0417638	1
CHIP6_2975	SPA2845	ygdD	conserved hypothetical protein		Cell envelope	Other	0	0	0	0	2951488	2951883	CDS	1	3	0	1	1	1	0	1				1.62711	0.0440118	1
CHIP6_2981	SPA2852	ygdL	conserved hypothetical protein		Unknown function	General	0	0	0	0	2956473	2957279	CDS	1	3	0	1	1	1	0	1				0.273632	0.279951
CHIP6_2987	SPA2860	ptr	protease III precursor (pitrilysin)		Protein fate	Degradation of proteins, peptides, and glycopeptides	0	0	0	0	2967278	2970166	CDS	1	3	0	1	1	1	0	1				-2.28333	0.0264122	1
CHIP6_2993	SPA2866	thyA	thymidylate synthetase		Purines, pyrimidines, nucleosides, and nucleotides	2'-Deoxyribonucleotide metabolism	0	0	0	0	2975649	2976443	CDS	1	3	0	1	1	1	0	1				-0.172834	0.426209
CHIP6_2994	SPA2867	lgt	prolipoprotein diacylglyceryl transferase		Protein fate	Protein modification and repair	0	0	0	0	2976450	2977325	CDS	1	3	0	1	1	1	0	1				-1.67651	0.0919407
CHIP6_3002	SPA2874	ygeD	putative membrane protein		Unknown function	General	0	0	0	0	2984510	2985712	CDS	1	3	0	1	1	1	0	1				-2.07606	0.0259988	1
CHIP6_3011	SPA2885	kduI	5-keto-4-deoxyuronate isomerase		Energy metabolism	Other	0	0	0	0	2996022	2996858	CDS	1	3	0	1	1	1	0	1				0.00297379	0.966343
CHIP6_3018	SPA2892	-	hypothetical protein		Protein synthesis	tRNA aminoacylation	0	0	0	0	3002850	3003608	CDS	1	0	0	0	1	0	0	0				7.14791	0.0350778	1	5.05116	0.0658894
CHIP6_3028	SPA2904	-	conserved hypothetical protein		Cell envelope	Other	0	0	0	0	3014110	3014910	CDS	1	3	0	1	1	1	0	1				-2.63055	0.0859896
CHIP6_3030	SPA2907	idi	probable isomerase		Biosynthesis of cofactors, prosthetic groups, and carriers	Other	0	0	0	0	3016218	3016763	CDS	1	3	0	1	1	1	0	1
CHIP6_3032	SPA2909	prfB	peptide chain release factor 2		Protein synthesis	Translation factors	0	0	0	0	3018366	3019464	CDS	1	3	0	1	1	1	0	1
CHIP6_3033	SPA2910	recJ	single-stranded DNA-specific exonuclease		DNA metabolism	DNA replication, recombination, and repair	0	0	0	0	3019569	3021302	CDS	1	3	0	1	1	1	0	1				-1.27206	0.142031
CHIP6_3037	SPA2914	ygfX	conserved hypothetical protein		Unknown function	General	0	0	0	0	3023628	3023987	CDS	1	3	0	1	1	1	0	1				-0.0580472	0.826457
CHIP6_3041	SPA2918	yqfB	conserved hypothetical protein		Unclassified	Role category not yet assigned	0	0	0	0	3026458	3026769	CDS	1	2	0	1	0	1	1	0							7.2266	0.0196	1
CHIP6_3042	SPA2919	bglA	6-phospho-beta-glucosidase		Energy metabolism	Biosynthesis and degradation of polysaccharides	0	0	0	0	3026928	3028361	CDS	1	3	0	1	1	1	0	1	2.10728	0.0751049
CHIP6_3045	SPA2922	gcvH	glycine cleavage system H protein		Energy metabolism	Amino acids and amines	0	0	0	0	3032794	3033183	CDS	1	3	0	1	0	1	1	1							5.02223	0.0213818	1
CHIP6_3053	SPA2933	serA	D-3-phosphoglycerate dehydrogenase		Amino acid biosynthesis	Serine family	0	0	0	0	3040899	3042131	CDS	1	3	0	1	0	1	1	1							-1.26748	0.0841806
CHIP6_3068	SPA2948	yggG	conserved hypothetical protein		Protein fate	Degradation of proteins, peptides, and glycopeptides	0	0	0	0	3056278	3057036	CDS	1	3	0	1	1	1	0	1				0.744269	0.0600051
CHIP6_3080	SPA2953	metK	S-adenosylmethionine synthetase		Central intermediary metabolism	Other	0	0	0	0	3061051	3062205	CDS	1	3	0	1	1	1	0	1				-1.28732	0.140971
CHIP6_3081	SPA2954	galP	galactose-proton symport (galactose transporter)		Transport and binding proteins	Unknown substrate	0	0	0	0	3062698	3064092	CDS	1	3	0	1	1	1	0	1				2.16819	0.0252897	1
CHIP6_3082	SPA2955	sprT	conserved hypothetical protein		Regulatory functions	Other	0	0	0	0	3064171	3064668	CDS	1	3	0	1	1	1	0	1
CHIP6_3093	SPA2966	yggV	conserved hypothetical protein		DNA metabolism	DNA replication, recombination, and repair	0	0	0	0	3071887	3072480	CDS	1	3	0	1	0	1	1	1							3.88338	0.02352	1
CHIP6_3094	SPA2967	yggW	possible oxygen-independent coproporphyrinogen III oxidase		Biosynthesis of cofactors, prosthetic groups, and carriers	Heme, porphyrin, and cobalamin	0	0	0	0	3072473	3073609	CDS	1	3	0	1	0	1	1	1							0.471035	0.227842
CHIP6_3103	SPA2976	nupG	nucleoside permease		Transport and binding proteins	Nucleosides, purines and pyrimidines	0	0	0	0	3080814	3082070	CDS	1	3	0	1	0	1	1	1							2.44995	0.0449566	1
CHIP6_3104	SPA2977	speC	ornithine decarboxylase isozyme		Unclassified	Role category not yet assigned	0	0	0	0	3082132	3084258	CDS	1	3	0	1	1	1	0	1				-1.69331	0.0420278	1
CHIP6_3115	SPA2994	-	possible amino acid transport protein	13	Transport and binding proteins	Amino acids, peptides and amines	0	0	0	0	3094238	3095737	CDS	1	2	0	0	1	1	0	1				-0.988789	0.0497956		-1.89529	0.106697
CHIP6_3116	SPA2995	-	hypothetical protein	13	Protein synthesis	tRNA aminoacylation	0	0	0	0	3095946	3096212	CDS	1	3	0	1	1	1	0	1				0.631415	0.122485
CHIP6_3117	SPA2996	ordL	putative oxidoreductase	13	Central intermediary metabolism	Other	0	0	0	0	3096335	3097636	CDS	1	3	0	1	1	1	0	1
CHIP6_3119	SPA2998	-	putative cytoplasmic protein	13	Unknown function	NA	0	0	0	0	3099418	3099801	CDS	1	3	0	1	1	1	0	1				0.214492	0.284613
CHIP6_3122	SPA3001	-	possible hydrolase	13	Unclassified	Role category not yet assigned	0	0	0	0	3101970	3102689	CDS	1	3	0	1	1	1	0	1				1.28706	0.0511551
CHIP6_3124	SPA3003	uxuA	D-mannonate hydrolase	13	Energy metabolism	Sugars	0	0	0	0	3104953	3106137	CDS	1	3	0	1	1	1	0	1				-3.93789	0.0400889	1
CHIP6_3129	SPA3008	yghU	possible transferase		Central intermediary metabolism	Other	0	0	0	0	3113252	3114118	CDS	1	3	0	1	1	1	0	1				0.0316311	0.914148
CHIP6_3134	SPA3013	hybE	hydrogenase-2 component protein		Energy metabolism	Electron transport	0	0	0	0	3116634	3117122	CDS	1	2	0	0	1	1	0	1				3.49242	0.0325905	1
CHIP6_3135	SPA3014	hybD	hydrogenase-2 component protein		Protein fate	Protein modification and repair	0	0	0	0	3117115	3117609	CDS	1	3	0	1	1	1	0	1				2.24913	0.0833245
CHIP6_3137	SPA3016	hybB	probable hydrogenase-2 cytochrome b subunit		Energy metabolism	Electron transport	0	0	0	0	3119309	3120487	CDS	1	2	0	0	1	1	0	1				-1.73501	0.02728	1
CHIP6_3138	SPA3017	hybA	hydrogenase-2 small subunit		Energy metabolism	Other	0	0	0	0	3120477	3121463	CDS	1	2	0	0	1	1	0	1				-2.98212	0.0253687	1
CHIP6_3141	SPA3020	-	-		Cellular processes	Chemotaxis and motility	0	0	0	0	3123146	3124789	CDS	1	3	0	1	0	1	1	1							1.25715	0.0395111	1
CHIP6_3151	SPA3030	yghB	DedA-family integral membrane protein		Cellular processes	Cell division	0	0	0	0	3131082	3131741	CDS	1	3	0	1	0	1	1	1							2.50701	0.0834287
CHIP6_3152	SPA3031	yqhC	probable AraC-family trancriptional regulatory protein		Unclassified	Role category not yet assigned	0	0	0	0	3131805	3132722	CDS	1	3	0	1	1	1	0	1				-0.504495	0.0908341		-0.873375	0.106725
CHIP6_3155	SPA3034	-	possible membrane transport protein		Transport and binding proteins	Unknown substrate	0	0	0	0	3135181	3136644	CDS	1	3	0	1	1	1	0	1				4.55642	0.0242607	1
CHIP6_4820	SPA3039	-	hypothetical protein		Hypothetical proteins	Conserved	0	0	0	0	3142511	3143494	CDS	1	2	0	0	1	1	0	1							0.209992	0.56002
CHIP6_3161	SPA3041	sufI	SufI protein		Unclassified	Role category not yet assigned	0	0	0	0	3145047	3146459	CDS	1	3	0	1	1	1	0	1				-0.481087	0.140101
CHIP6_3181	SPA3060	assT	probable arylsulfate sulfotransferase		Amino acid biosynthesis	Serine family	0	0	0	1	3164962	3166758	CDS	1	3	0	1	0	1	1	1							2.94619	0.0333383	1
CHIP6_3185	SPA3064	yqiC	conserved hypothetical protein		Unknown function	General	0	0	0	0	3169342	3169698	CDS	1	3	0	1	0	1	1	1							4.37022	0.0646061
CHIP6_3197	SPA3076	gcp	possible glycoprotease		Protein fate	Degradation of proteins, peptides, and glycopeptides	0	0	0	0	3183272	3184285	CDS	1	2	0	0	1	1	0	1				1.18624	0.0501832
CHIP6_3202	SPA3082	yqjH	conserved hypothetical protein		Transport and binding proteins	Cations and iron carrying compounds	0	0	0	0	3189617	3190384	CDS	1	3	0	1	1	1	0	1
CHIP6_3204	SPA3084	cheM	methyl-accepting chemotaxis protein II		Cellular processes	Chemotaxis and motility	0	0	0	0	3191260	3192825	CDS	1	3	0	1	0	1	1	1							0.685399	0.166822
CHIP6_3206	SPA3086	oat	probable aminotransferase		Amino acid biosynthesis	Aspartate family	0	0	0	0	3195253	3196542	CDS	1	3	0	1	1	1	0	1
CHIP6_3208	SPA3088	ygjO	conserved hypothetical protein		Unclassified	Role category not yet assigned	0	0	0	0	3198812	3199948	CDS	1	3	0	1	1	1	0	1				-0.56656	0.0853243
CHIP6_3213	SPA3094	ygjU	probable membrane transport protein		Transport and binding proteins	Unknown substrate	0	0	0	0	3203954	3205198	CDS	1	3	0	1	1	1	0	1
CHIP6_3227	SPA3108	yhaO	putative HAAAP family transport protein pseudogene		Pseudogene	Pseudogene	0	0	0	0	3213797	3215128	Pseudogene	1	3	0	1	1	1	0	1
CHIP6_3232	SPA3113	tdcB	catabolic threonine dehydratase		Energy metabolism	Electron transport	0	0	0	0	3221832	3222821	CDS	1	3	0	1	0	1	1	1							3.93959	0.0408914	1
CHIP6_3238	SPA3120	-	possible carbohydrate kinase		Energy metabolism	Sugars	0	0	0	0	3230583	3231530	CDS	1	3	1	1	0	1	0	1	3.59725	0.00333503	1
CHIP6_3242	SPA3124	-	PTS system, sugar phosphotransferase enzyme IIBC component		Transport and binding proteins	Carbohydrates, organic alcohols, and acids	0	0	0	0	3234514	3235941	CDS	1	3	0	1	1	1	0	1
CHIP6_3244	SPA3126	gatZ	putative tagatose 6-phosphate kinase 1		Unclassified	Role category not yet assigned	0	0	0	0	3236932	3238203	CDS	1	3	0	1	1	1	0	1				-2.80986	0.0530588
CHIP6_3248	SPA3130	gatD	galactitol-1-phosphate dehydrogenase		Energy metabolism	Sugars	0	0	0	0	3240418	3241461	CDS	1	3	0	1	1	1	0	1	2.35656	0.0307126	1
CHIP6_3249	SPA3131	gatR	galactitol utilization operon repressor		Regulatory functions	Other	0	0	0	0	3241572	3242345	CDS	1	3	0	1	1	1	0	1							-0.765998	0.161019
CHIP6_3253	SPA3135	yraO	probable phosphoheptose isomerase		Cell envelope	Biosynthesis and degradation of surface polysaccharides and lipopolysaccharides	0	0	0	0	3245856	3246446	CDS	1	3	0	1	1	1	0	1				1.01143	0.0614488
CHIP6_3261	SPA3143	yhbU	putative protease		Protein fate	Degradation of proteins, peptides, and glycopeptides	0	0	0	0	3250385	3251380	CDS	1	2	0	1	1	1	0	0				1.18372	0.0327716	1
CHIP6_3263	SPA3145	yhbW	possible monooxygenase pseudogene		Pseudogene	Pseudogene	0	0	0	0	3252445	3253451	Pseudogene	1	3	0	1	1	1	0	1				3.72651	0.16176
CHIP6_3266	SPA3146	mtr	probable amino acid permease		Amino acid biosynthesis	Aromatic amino acid family	0	0	0	0	3253542	3254786	CDS	1	3	0	1	1	1	0	1				-0.837906	0.193987
CHIP6_3267	SPA3147	deaD	ATP-dependent RNA helicase		Biosynthesis of cofactors, prosthetic groups, and carriers	Other	0	0	0	0	3254940	3256829	CDS	1	3	0	1	1	1	0	1				1.28055	0.0591571
CHIP6_3273	SPA3154	infB	protein chain initiation factor 2		Protein synthesis	Translation factors	0	0	0	0	3262365	3265043	CDS	1	3	0	1	1	1	0	1				-1.71282	0.0278187	1	-0.934291	0.112713
CHIP6_3275	SPA3156	yhbC	conserved hypothetical protein		Unknown function	General	0	0	0	0	3266598	3267020	CDS	1	3	0	1	1	1	0	1				1.68243	0.0404518	1
CHIP6_3282	SPA3164	ftsJ	cell division protein		Protein synthesis	tRNA and rRNA base modification	0	0	0	0	3274195	3274821	CDS	1	3	0	1	1	1	0	1				-0.350205	0.2571
CHIP7_5378	SPA3169	yhbE	putative membrane protein		Transport and binding proteins	Carbohydrates, organic alcohols, and acids	0	0	0	0	3278873	3279838	CDS	1	3	0	1	1	1	0	1				-1.12156	0.0480315	1
CHIP6_3289	SPA3172	ispB	octaprenyl-diphosphate synthase		Biosynthesis of cofactors, prosthetic groups, and carriers	Menaquinone and ubiquinone	0	0	0	0	3280814	3281785	CDS	1	3	0	1	0	1	1	1							2.68221	0.0377884	1
CHIP6_3296	SPA3179	yrbE	putative membrane protein		Transport and binding proteins	Unknown substrate	0	0	0	0	3285623	3286405	CDS	1	3	0	1	1	1	0	1				0.599513	0.0677845
CHIP6_3298	SPA3181	yrbG	putative membrane protein		Unknown function	General	0	0	0	0	3287438	3288415	CDS	1	3	0	1	1	1	0	1							0.494914	0.166667
CHIP6_3299	SPA3182	yrbH	conserved hypothetical protein		Energy metabolism	Pentose phosphate pathway	0	0	0	0	3288429	3289415	CDS	1	3	0	1	1	1	0	1							0.0130632	0.963857
CHIP6_3302	SPA3185	yhbN	conserved hypothetical protein		Unknown function	General	0	0	0	0	3290579	3291097	CDS	1	3	0	1	1	1	0	1							0.0409686	0.905367
CHIP6_3309	SPA3192	yrbL	conserved hypothetical protein		Hypothetical proteins	Conserved	0	0	0	0	3295643	3296275	CDS	1	3	0	1	0	1	1	1							1.13039	0.0716255
CHIP6_3318	SPA3202	codA	cytosine deaminase		Purines, pyrimidines, nucleosides, and nucleotides	Salvage of nucleosides and nucleotides	0	0	0	0	3310541	3311821	CDS	1	3	0	1	0	1	1	1							-0.789489	0.202082
CHIP6_3320	SPA3204	nanK	possible kinase		Energy metabolism	Sugars	0	0	0	1	3312367	3313242	CDS	1	2	0	0	1	1	0	1				0.199262	0.550435
CHIP6_3321	SPA3204	nanK	possible kinase		Energy metabolism	Sugars	0	0	0	1	3312367	3313242	CDS	1	2	0	0	1	1	0	1
CHIP6_3323	SPA3206	nanT	putative sialic acid transporter		Cell envelope	Biosynthesis and degradation of murein sacculus and peptidoglycan	0	0	0	0	3313975	3315465	CDS	1	3	0	1	1	1	0	1
CHIP6_3324	SPA3207	nanA	N-acetylneuraminate lyase		Cell envelope	Biosynthesis and degradation of surface polysaccharides and lipopolysaccharides	0	0	0	0	3315581	3316474	CDS	1	3	0	1	1	1	0	1				-1.47337	0.033598	1
CHIP7_5456	SPA3209	sspB	stringent starvation protein B		Cellular processes	Adaptations to atypical conditions	0	0	0	0	3317509	3318009	CDS	1	3	0	1	1	1	0	1				-0.0763946	0.714309
CHIP6_3326	SPA3210	sspA	stringent starvation protein A		Cellular processes	Adaptations to atypical conditions	0	0	0	0	3318015	3318653	CDS	1	3	0	1	1	1	0	1				-1.21613	0.129723
CHIP6_3328	SPA3211	rpsI	30S ribosomal subunit protein S9		Protein synthesis	Ribosomal proteins: synthesis and modification	0	0	0	0	3318966	3319358	CDS	1	3	0	1	1	1	0	1				4.83371	0.0265974	1
CHIP6_3348	SPA3234	yhcS	probable LysR-family transcriptional regulator		Regulatory functions	Other	0	0	0	0	3339817	3340746	CDS	1	3	0	1	1	1	0	1				0.0643013	0.705418
CHIP6_3352	SPA3238	yhdE	conserved hypothetical protein		Cellular processes	Cell division	0	0	0	0	3347830	3348423	CDS	1	3	0	1	1	1	0	1
CHIP6_3353	SPA3239	mreD	rod shape-determining protein		Cell envelope	Biosynthesis and degradation of murein sacculus and peptidoglycan	0	0	0	0	3348432	3348923	CDS	1	3	0	1	1	1	0	1
CHIP6_3354	SPA3240	mreC	rod shape-determining protein		Cell envelope	Biosynthesis and degradation of murein sacculus and peptidoglycan	0	0	0	0	3348923	3349975	CDS	1	3	0	1	1	1	0	1				1.01659	0.0425333	1
CHIP6_3360	SPA3244	-	conserved hypothetical protein		Unclassified	Role category not yet assigned	0	0	0	0	3354622	3355626	CDS	1	3	0	1	0	1	1	1							2.97828	0.067933
CHIP6_3362	SPA3246	accB	biotin carboxyl carrier protein		Fatty acid and phospholipid metabolism	Biosynthesis	0	0	0	0	3356619	3357089	CDS	1	3	0	1	1	1	0	1				1.46523	0.0291824	1
CHIP6_3367	SPA3251	yhdG	conserved hypothetical protein		Transcription	RNA processing	0	0	0	0	3361914	3362759	CDS	1	3	0	1	1	1	0	1				-1.79428	0.0290603	1
CHIP6_3378	SPA3268	aroE	shikimate dehydrogenase		Amino acid biosynthesis	Aromatic amino acid family	0	0	0	0	3379653	3380471	CDS	1	3	0	1	0	1	1	1							1.3989	0.0975657
CHIP6_3379	SPA3269	yrdC	conserved hypothetical protein		Unknown function	General	0	0	0	0	3380476	3381048	CDS	1	3	0	1	0	1	1	1							0.483542	0.402976
CHIP6_3380	SPA3270	yrdD	conserved hypothetical protein		DNA metabolism	DNA replication, recombination, and repair	0	0	0	0	3381053	3381595	CDS	1	3	0	1	0	1	1	1							3.84718	0.0213818	1
CHIP6_3385	SPA3275	sun	sun protein		Protein synthesis	tRNA and rRNA base modification	0	0	0	0	3384847	3386136	CDS	1	3	0	1	1	1	0	1
CHIP6_3395	SPA3284	rpsM	30S ribosomal subunit protein S13		Protein synthesis	Ribosomal proteins: synthesis and modification	0	0	0	0	3391763	3392119	CDS	1	1	0	1	0	0	1	0							5.52562	0.0262549	1
CHIP6_3404	SPA3293	rpsN	30S ribosomal subunit protein S14		Protein synthesis	Ribosomal proteins: synthesis and modification	0	0	0	0	3396227	3396532	CDS	1	3	1	1	0	1	0	1	4.62471	0.0275038	1
CHIP6_3408	SPA3297	rpsQ	30S ribosomal subunit protein S17		Protein synthesis	Ribosomal proteins: synthesis and modification	0	0	0	0	3397961	3398215	CDS	1	3	0	1	1	1	0	1
CHIP6_3420	SPA3309	bfr	bacterioferritin		Transport and binding proteins	Cations and iron carrying compounds	0	0	0	0	3403761	3404237	CDS	1	3	0	1	0	1	1	1							3.15212	0.0190703	1
CHIP6_3424	SPA3313	rpsG	30S ribosomal subunit protein S7		Protein synthesis	Ribosomal proteins: synthesis and modification	0	0	0	0	3408156	3408626	CDS	1	3	0	1	0	1	1	1							2.93928	0.0208645	1
CHIP6_3425	SPA3314	rpsL	30S ribosomal subunit protein S12		Protein synthesis	Ribosomal proteins: synthesis and modification	0	0	0	0	3408722	3409096	CDS	1	3	0	1	0	1	1	1							4.73552	0.0180923	1
CHIP6_3432	SPA3321	slyD	FKBP-type peptidyl-prolyl cis-trans isomerase		Unclassified	Role category not yet assigned	0	0	0	0	3412704	3413294	CDS	1	3	0	1	1	1	0	1
CHIP6_3436	SPA3325	yheS	probable ABC transporter ATP-binding protein		Transport and binding proteins	Unknown substrate	0	0	0	0	3416222	3418129	CDS	1	3	0	1	1	1	0	1				0.719169	0.0599406
CHIP6_3440	SPA3330	prkB	phosphoribulokinase		Energy metabolism	Sugars	0	0	0	0	3420358	3421227	CDS	1	3	0	1	1	1	0	1				-0.0154189	0.954592		-0.432776	0.201922
CHIP6_3442	SPA3332	crp	cyclic AMP receptor protein,catabolite gene activator		Regulatory functions	Other	0	0	0	0	3422035	3422667	CDS	1	3	0	1	0	1	1	1							2.36722	0.0357477	1
CHIP6_3444	SPA3334	argD	acetylornithine aminotransferase		Amino acid biosynthesis	Glutamate family	0	0	0	0	3424846	3426063	CDS	1	3	0	1	1	1	0	1				-1.73765	0.0334184	1	-0.937106	0.167527
CHIP6_3449	SPA3339	yhfC	putative membrane protein		Unclassified	Role category not yet assigned	0	0	0	0	3428461	3429642	CDS	1	3	0	1	1	1	0	1				-2.52037	0.026267	1
CHIP6_3458	SPA3347	gph	phosphoglycolate phosphatase		Energy metabolism	Sugars	0	0	0	0	3442958	3443716	CDS	1	3	0	1	0	1	1	1							4.68407	0.0406036	1
CHIP6_3459	SPA3348	rpe	ribulose-phosphate 3-epimerase		Energy metabolism	Pentose phosphate pathway	0	0	0	0	3443709	3444386	CDS	1	3	0	1	0	1	1	1							1.63495	0.0405	1
CHIP6_3461	SPA3350	damX	DamX protein		Cell envelope	Other	0	0	0	0	3445421	3446695	CDS	1	3	0	1	0	1	1	1							1.73883	0.0222293	1
CHIP6_3464	SPA3353	hofQ	type II secretion system protein		Protein fate	Protein and peptide secretion and trafficking	SPA3354	0	1	0	3448924	3450162	CDS	1	3	0	1	1	1	0	1				-1.69516	0.02585	1
CHIP6_3466	SPA3355	yrfB	putative membrane protein		Cell envelope	Other	0	0	0	0	3450468	3450941	CDS	1	0	0	0	1	0	0	0				5.96914	0.0600698
CHIP6_3470	SPA3359	yrfE	putative NUDIX hydrolase		Purines, pyrimidines, nucleosides, and nucleotides	Other	0	0	0	0	3455011	3455607	CDS	1	3	0	1	0	1	1	1							2.85521	0.0840515
CHIP6_3473	SPA3362	hslR	heat shock protein		Protein fate	Protein folding and stabilization	0	0	0	0	3458773	3459174	CDS	1	1	0	1	0	0	1	0							5.07184	0.0185684	1
CHIP6_3482	SPA3371	feoB	ferrous iron transport protein B		Transport and binding proteins	Cations and iron carrying compounds	0	0	0	0	3469850	3472168	CDS	1	3	0	1	0	1	1	1							-0.449588	0.1709
CHIP6_3501	SPA3383	glpE	conserved hypothetical protein		Central intermediary metabolism	Sulfur metabolism	0	0	0	0	3487162	3487488	CDS	1	3	0	1	1	1	0	1				2.87652	0.0240533	1
CHIP6_3510	SPA3386	glgA	glycogen synthase		Central intermediary metabolism	Other	0	0	0	0	3491754	3493187	CDS	1	3	0	1	1	1	0	1
CHIP6_3511	SPA3387	glgC	glucose-1-phosphate adenylyltransferase		Energy metabolism	Biosynthesis and degradation of polysaccharides	0	0	0	0	3493187	3494482	CDS	1	3	0	1	1	1	0	1
CHIP6_3512	SPA3388	glgX	glycogen operon protein		Energy metabolism	Biosynthesis and degradation of polysaccharides	0	0	0	0	3494497	3496473	CDS	1	3	0	1	1	1	0	1				0.0869917	0.803038
CHIP6_3513	SPA3389	glgB	1,4-alpha-glucan branching enzyme		Energy metabolism	Biosynthesis and degradation of polysaccharides	0	0	0	0	3496470	3498656	CDS	1	3	0	1	1	1	0	1				0.307538	0.453863
CHIP6_3516	SPA3393	gntK	putative gluconokinase		Amino acid biosynthesis	Aromatic amino acid family	0	0	0	0	3502615	3503148	CDS	1	2	0	0	1	1	0	1				-0.452178	0.161211
CHIP6_3519	SPA3396	yhhX	putative oxidoreductase pseudogene		Pseudogene	Pseudogene	0	0	0	0	3505231	3506268	Pseudogene	1	3	0	1	1	1	0	1
CHIP6_3523	SPA3401	-	putative membrane protein		Energy metabolism	Electron transport	0	0	0	0	3509534	3510505	CDS	1	3	0	1	1	1	0	1				-2.48256	0.0258468	1
CHIP6_3526	SPA3404	yhhA	hypothetical protein		Cell envelope	Other	0	0	0	0	3513449	3513865	CDS	1	2	0	1	0	1	1	0							6.2599	0.0182933	1
CHIP6_3527	SPA3405	ugpQ	glycerophosphoryl diester phosphodiesterase		Fatty acid and phospholipid metabolism	Degradation	0	0	0	0	3513862	3514602	CDS	1	3	0	1	0	1	1	1							-0.259434	0.312943
CHIP6_3528	SPA3406	ugpC	sn-Glycerol-3-phosphate transport ATP-binding protein		Transport and binding proteins	Carbohydrates, organic alcohols, and acids	0	0	0	0	3514599	3515669	CDS	1	3	0	1	0	1	1	1				-1.69956	0.0902		1.93286	0.0386674	1
CHIP6_3531	SPA3409	ugpB	glycerol-3-phosphate-binding periplasmic protein		Transport and binding proteins	Other	0	0	0	0	3517506	3518822	CDS	1	3	0	1	0	1	1	1							2.28205	0.0935796
CHIP6_3537	SPA3414	livH	high-affinity branched-chain amino acid transport system permease protein		Transport and binding proteins	Unknown substrate	0	0	0	0	3522238	3523164	CDS	1	3	0	1	1	1	0	1
CHIP6_3538	SPA3415	livK	leucine-specific binding protein		Transport and binding proteins	Amino acids, peptides and amines	0	0	0	0	3523224	3524333	CDS	1	3	0	1	1	1	0	1
CHIP6_3541	SPA3418	livJ	ABC superfamily (bind_prot), branched-chain amino acid transporter, high-affinity		Transport and binding proteins	Amino acids, peptides and amines	0	0	0	0	3525331	3526434	CDS	1	3	0	1	1	1	0	1				1.99085	0.0793022		0.385668	0.236899
CHIP6_3545	SPA3422	ftsY	cell division protein		Cellular processes	Cell division	0	0	0	0	3529575	3531050	CDS	1	3	0	1	1	1	0	1				1.19747	0.0503492
CHIP6_3556	SPA3433	yhhT	putative membrane protein		Unknown function	General	0	0	0	0	3540398	3541447	CDS	1	3	0	1	1	1	0	1							-1.20242	0.0730605
CHIP6_4878	SPA3439	-	putative membrane protein		Energy metabolism	Electron transport	0	0	0	0	3548379	3549671	CDS	1	3	0	1	1	1	0	1				0.128809	0.643863
CHIP6_3571	SPA3454	yhiR	conserved hypothetical protein		Unknown function	General	0	0	0	0	3564312	3565154	CDS	1	3	0	1	1	1	0	1
CHIP6_3578	SPA3459	treF	cytoplasmic trehalase		Cellular processes	Other	0	0	0	0	3568996	3570645	CDS	1	3	0	1	1	1	0	1							-1.5265	0.114413
CHIP6_3586	SPA3466	yhjG	putative inner membrane protein pseudogene		Pseudogene	Pseudogene	0	0	0	0	3577968	3579895	Pseudogene	1	3	0	1	0	1	1	1
CHIP6_3587	SPA3467	yhjH	conserved hypothetical protein		Unknown function	General	0	0	0	0	3580005	3580772	CDS	1	3	0	1	0	1	1	1							-0.716602	0.0529558
CHIP6_3595	SPA3475	yhjO	putative polysaccharide biosynthesis protein catalytic subunit pseudogene		Pseudogene	Pseudogene	0	0	0	0	3594263	3596887	Pseudogene	1	3	0	1	1	1	0	1				1.10573	0.056151		-0.723035	0.198103
CHIP6_3596	SPA3476	yhjQ	conserved hypothetical protein		Unknown function	General	0	0	0	0	3596884	3597636	CDS	1	3	0	1	1	1	0	1
CHIP6_3600	SPA3480	yhjU	putative membrane protein		Energy metabolism	Electron transport	0	0	0	0	3599841	3601520	CDS	1	3	0	1	1	1	0	1				-0.336497	0.280281
CHIP6_3605	SPA3485	dppC	dipeptide transport system permease protein DppC		Transport and binding proteins	Amino acids, peptides and amines	0	0	0	1	3605953	3606855	CDS	1	2	0	0	1	1	0	1				2.68576	0.027919	1
CHIP6_3606	SPA3485	dppC	dipeptide transport system permease protein DppC		Transport and binding proteins	Amino acids, peptides and amines	0	0	0	1	3605953	3606855	CDS	1	2	0	0	1	1	0	1				1.20112	0.194074
CHIP6_3608	SPA3487	dppA	periplasmic dipeptide transport protein precursor		Transport and binding proteins	Amino acids, peptides and amines	0	0	0	1	3608041	3609648	CDS	1	3	0	1	1	1	0	1				-1.78004	0.0292348	1
CHIP6_3609	SPA3487	dppA	periplasmic dipeptide transport protein precursor		Transport and binding proteins	Amino acids, peptides and amines	0	0	0	1	3608041	3609648	CDS	1	3	0	1	1	1	0	1				-3.29516	0.0257714	1
CHIP6_3610	SPA3488	-	putative xanthine permease		Purines, pyrimidines, nucleosides, and nucleotides	Salvage of nucleosides and nucleotides	0	0	0	0	3610205	3611530	CDS	1	3	0	1	1	1	0	1
CHIP6_3611	SPA3489	-	hypothetical protein		Hypothetical proteins	Conserved	0	0	0	0	3611588	3612712	CDS	1	2	0	0	1	1	0	1
CHIP6_3612	SPA3490	-	putative lacI-family transcriptional regulator		Regulatory functions	Other	0	0	0	0	3612862	3613869	CDS	1	2	0	0	1	1	0	1				3.38859	0.0717064
CHIP6_3626	SPA3500	yiaG	putative DNA-binding protein pseudogene		Pseudogene	Pseudogene	0	0	0	0	3623433	3623840	Pseudogene	1	3	0	1	0	1	1	1							3.30665	0.0185684	1
CHIP6_3637	SPA3511	xylB	xylulose kinase		Energy metabolism	Sugars	0	0	0	0	3632864	3634318	CDS	1	2	0	0	1	1	0	1				2.04351	0.0355835	1
CHIP6_3638	SPA3512	xylA	D-xylose isomerase		Energy metabolism	Sugars	0	0	0	0	3634418	3635695	Possible pseudogene	1	3	0	1	1	1	0	1
CHIP6_3645	SPA3519	yiaK	putative carboxylic acid dehydrogenase		Energy metabolism	Aerobic	0	0	0	0	3643545	3644543	CDS	1	3	0	1	1	1	0	1				2.39257	0.219372
CHIP6_3647	SPA3521	-	hypothetical protein pseudogene		Pseudogene	Pseudogene	0	0	0	0	3645043	3645975	Pseudogene	1	2	0	0	1	1	0	1
CHIP6_3650	SPA3524	yiaO	putative dicarboxylate-binding periplasmic protein		Transport and binding proteins	Carbohydrates, organic alcohols, and acids	0	0	0	0	3647879	3648865	CDS	1	2	0	0	1	1	0	1				1.10934	0.0445019	1
CHIP6_3657	SPA3531	aldB	aldehyde dehydrogenase B		Energy metabolism	Other	0	0	0	0	3656017	3657555	CDS	1	3	0	1	1	1	0	1				0.619547	0.241095
CHIP6_3658	SPA3532	-	putative sugar kinase		Regulatory functions	Other	0	0	0	0	3657724	3658605	CDS	1	3	0	1	0	1	1	1							2.18395	0.0452308	1
CHIP6_3659	SPA3533	selB	selenocysteine-specific elongation factor		Protein synthesis	Translation factors	0	0	0	0	3658853	3660703	CDS	1	2	0	0	1	1	0	1
CHIP6_3663	SPA3538	mtlD	mannitol-1-phosphate dehydrogenase		Unknown function	General	0	0	0	0	3665411	3666559	CDS	1	3	0	1	0	1	1	1
CHIP6_3668	SPA3543	sapB	putative inner membrane protein pseudogene		Pseudogene	Pseudogene	0	0	0	0	3669231	3673558	Pseudogene	1	3	0	1	1	1	0	1				0.289215	0.280294
CHIP6_3671	SPA3546	lctD	putative L-lactate dehydrogenase		Energy metabolism	Anaerobic	0	0	0	0	3676282	3677472	CDS	1	2	0	0	1	1	0	1
CHIP6_3672	SPA3547	yibK	putative RNA-methyltransferase		Protein synthesis	tRNA and rRNA base modification	0	0	0	0	3677537	3678010	CDS	1	2	0	0	1	1	0	1
CHIP6_3677	SPA3552	gpsA	glycerol-3-phosphate dehydrogenase		Energy metabolism	Aerobic	0	0	0	0	3682963	3683982	CDS	1	3	0	1	1	1	0	1
CHIP6_3680	SPA3555	yibN	putative secreted protein		Energy metabolism	Electron transport	0	0	0	0	3684830	3685261	CDS	1	3	0	1	0	1	1	1							2.36515	0.057411
CHIP6_3689	SPA3564	waaC	lipopolysaccharide heptosyltransferase-1		Cell envelope	Biosynthesis and degradation of surface polysaccharides and lipopolysaccharides	0	0	0	0	3695243	3696196	CDS	1	3	0	1	1	1	0	1
CHIP6_3699	SPA3574	waaG	lipopolysaccharide core biosynthesis protein		Cell envelope	Biosynthesis and degradation of surface polysaccharides and lipopolysaccharides	0	0	0	0	3705397	3706521	CDS	1	3	0	1	1	1	0	1				-0.142437	0.504665
CHIP6_3701	SPA3576	kdtA	3-deoxy-D-manno-octulosonic-acid transferase		Cell envelope	Biosynthesis and degradation of surface polysaccharides and lipopolysaccharides	0	0	0	0	3707997	3709274	CDS	1	3	0	1	0	1	1	1							3.00381	0.0719553
CHIP6_3703	SPA3578	mutM	formamidopyrimidine-DNA glycosylase		DNA metabolism	DNA replication, recombination, and repair	0	0	0	0	3709790	3710599	CDS	1	3	0	1	1	1	0	1				0.156139	0.579857
CHIP6_3706	SPA3581	radC	putative DNA repair protein		DNA metabolism	DNA replication, recombination, and repair	0	0	0	0	3711339	3712004	CDS	1	3	0	1	1	1	0	1
CHIP6_3710	SPA3585	pyrE	orotate phosphoribosyltransferase		Purines, pyrimidines, nucleosides, and nucleotides	Pyrimidine ribonucleotide biosynthesis	0	0	0	0	3714618	3715259	CDS	1	3	0	1	1	1	0	1				-1.7993	0.0323543	1
CHIP6_3731	SPA3606	rhuM	putative DNA-binding protein	3	Transport and binding proteins	Amino acids, peptides and amines	0	0	0	0	3739441	3740424	CDS	1	3	0	1	1	1	0	1
CHIP6_3743	SPA3618	-	putative transferase	3	Unknown function	Enzymes of unknown specificity	0	0	0	0	3756685	3757794	CDS	1	2	0	0	1	1	0	1				0.981706	0.0522211
CHIP6_3744	SPA3619	-	putative PTS system protein	3	Transport and binding proteins	Carbohydrates, organic alcohols, and acids	0	0	0	0	3757798	3758655	CDS	1	3	0	1	1	1	0	1				-1.87981	0.0319739	1	-1.01828	0.113645
CHIP6_3751	SPA3626	yicM	putative inner membrane transport protein	3	Transport and binding proteins	Unknown substrate	0	0	0	0	3765517	3766710	CDS	1	3	0	1	1	1	0	1				-1.21621	0.0365032	1
CHIP6_3762	SPA3637	uhpT	hexosephosphate transport protein pseudogene		Pseudogene	Pseudogene	0	0	0	0	3774312	3775703	Pseudogene	1	2	0	0	1	1	0	1				-0.128614	0.493217
CHIP6_3771	SPA3646	ilvB	acetohydroxy acid synthase I, small subunit		Amino acid biosynthesis	Pyruvate family	0	0	0	0	3784116	3785804	CDS	1	3	0	1	1	1	0	1				0.856075	0.205112		-0.496868	0.192884
CHIP6_3780	SPA3656	yidH	putative inner membrane protein		Cell envelope	Other	0	0	0	0	3794896	3795243	CDS	1	3	0	1	1	1	0	1				0.303908	0.297123
CHIP6_3784	SPA3660	yidQ	putative lipoprotein		Cell envelope	Other	0	0	0	0	3798794	3799129	CDS	1	3	0	1	1	1	0	1
CHIP6_3785	SPA3661	yidR	putative ATP/GTP-binding protein		Unknown function	General	0	0	0	0	3799131	3800357	CDS	1	3	0	1	1	1	0	1				0.856107	0.0963179
CHIP6_3790	SPA3671	torD	TorD protein		Cell envelope	Surface structures	0	0	0	0	3808249	3808881	CDS	1	2	0	0	1	1	0	1
CHIP6_3794	SPA3675	torT	Solute binding receptor protein		Transport and binding proteins	Cations and iron carrying compounds	0	0	0	0	3813395	3814435	CDS	1	3	0	1	1	1	0	1
CHIP6_3796	SPA3677	dgoT	MFS family, D-galactonate transport protein		Regulatory functions	Other	0	0	0	0	3817276	3818613	CDS	1	2	0	0	1	1	0	1
CHIP6_3804	SPA3679	gyrB	DNA gyrase subunit B		DNA metabolism	DNA replication, recombination, and repair	0	0	0	0	3820806	3823220	CDS	1	3	0	1	1	1	0	1
CHIP6_3807	SPA3682	dnaA	chromosomal replication initiator protein		DNA metabolism	DNA replication, recombination, and repair	0	0	0	0	3825575	3826975	CDS	1	3	0	1	1	1	0	1
CHIP6_3816	SPA3689	yidZ	putative LysR-family transcriptional regulator		Regulatory functions	DNA interactions	0	0	0	0	3832924	3833826	CDS	1	3	0	1	1	1	0	1
CHIP6_3822	SPA3695	pstB	phosphate transport ATP-binding protein		Transport and binding proteins	Anions	0	0	0	0	3838374	3839147	CDS	1	3	0	1	1	1	0	1
CHIP6_3825	SPA3698	pstS	periplasmic phosphate-binding protein		Transport and binding proteins	Anions	0	0	0	0	3841219	3842259	CDS	1	3	0	1	1	1	0	1
CHIP6_3832	SPA3703	atpC	ATP synthase epsilon subunit		Energy metabolism	ATP-proton motive force interconversion	0	0	0	0	3848690	3849109	CDS	1	3	0	1	0	1	1	1							4.22019	0.01904	1
CHIP6_3841	SPA3712	gidB	glucose inhibited division protein		Unknown function	Enzymes of unknown specificity	0	0	0	1	3856191	3856814	CDS	1	3	0	1	0	1	1	1							-0.494303	0.141485
CHIP6_3843	SPA3713	gidA	glucose inhibited division protein		Unknown function	General	0	0	0	0	3856917	3858806	CDS	1	3	0	1	1	1	0	1
CHIP6_3857	SPA3727	yieP	hypothetical 20.8 kDa protein in rbsr-rrsc intergenic region		Unknown function	General	0	0	0	0	3873969	3874673	CDS	1	3	0	1	1	1	0	1
CHIP6_3859	SPA3736	yifE	conserved hypothetical protein		Unknown function	General	0	0	0	0	3881440	3881778	CDS	1	1	0	1	0	0	1	0							6.41805	0.018375	1
CHIP6_3863	SPA3741	ilvM	acetohydroxy acid synthase II, small subunit		Amino acid biosynthesis	Pyruvate family	0	0	0	0	3886270	3886530	CDS	1	0	0	0	1	0	0	0				4.56613	0.0516317
CHIP6_3864	SPA3742	ilvE	branched-chain amino-acid aminotransferase		Amino acid biosynthesis	Pyruvate family	0	0	0	0	3886548	3887477	CDS	1	3	0	1	1	1	0	1							0.633421	0.29101
CHIP6_3866	SPA3744	ilvA	threonine deaminase		Amino acid biosynthesis	Pyruvate family	0	0	0	0	3889487	3891031	CDS	1	2	0	0	1	1	0	1				2.23945	0.0265294	1
CHIP6_3869	SPA3747	ilvY	LysR-family regulatory protein for ilvC expression		Amino acid biosynthesis	Pyruvate family	0	0	0	0	3891972	3892859	CDS	1	3	0	1	1	1	0	1				3.95939	0.0260819	1	3.09177	0.0541859
CHIP6_3876	SPA3756	trxA	thioredoxin		Energy metabolism	Electron transport	0	0	0	0	3902393	3902722	CDS	1	2	0	1	0	1	1	0							6.49187	0.018816	1
CHIP6_3878	SPA3758	rfe	putative undecaprenyl-phosphate alpha-N-acetylglucosaminyltransferase		Cell envelope	Biosynthesis and degradation of surface polysaccharides and lipopolysaccharides	0	0	0	0	3904630	3905733	CDS	1	3	0	1	1	1	0	1				-2.80407	0.0277867	1
CHIP6_3879	SPA3759	wzzE	lipopolysaccharide biosynthesis protein		Cell envelope	Biosynthesis and degradation of surface polysaccharides and lipopolysaccharides	0	0	0	0	3905745	3906791	CDS	1	3	0	1	1	1	0	1				-2.79003	0.0237736	1
CHIP6_3884	SPA3764	rffC	lipopolysaccharide biosynthesis protein		Cell envelope	Biosynthesis and degradation of surface polysaccharides and lipopolysaccharides	0	0	0	0	3911324	3911872	CDS	1	3	0	1	0	1	1	1							0.213606	0.356781
CHIP6_3885	SPA3765	rffA	lipopolysaccharide biosynthesis protein		Cell envelope	Biosynthesis and degradation of surface polysaccharides and lipopolysaccharides	0	0	0	0	3911877	3913007	CDS	1	3	0	1	0	1	1	1							1.18927	0.0908335
CHIP6_3886	SPA3766	wzxE	putative lipopolysaccharide biosynthesis protein		Cell envelope	Biosynthesis and degradation of surface polysaccharides and lipopolysaccharides	0	0	0	0	3913009	3914259	CDS	1	3	0	1	1	1	0	1				-2.39365	0.0273202	1
CHIP6_3893	SPA3778	hemD	uroporphyrinogen III synthase		Biosynthesis of cofactors, prosthetic groups, and carriers	Heme, porphyrin, and cobalamin	0	0	0	0	3922526	3923266	CDS	1	3	0	1	1	1	0	1
CHIP6_3894	SPA3779	hemC	porphobilinogen deaminase		Biosynthesis of cofactors, prosthetic groups, and carriers	Heme, porphyrin, and cobalamin	0	0	0	0	3923263	3924204	CDS	1	3	0	1	1	1	0	1
CHIP6_3901	SPA3787	yifL	putative lipoprotein		Unclassified	Role category not yet assigned	0	0	0	0	3930237	3930440	CDS	1	3	0	1	1	1	0	1
CHIP6_3903	SPA3789	yigA	conserved hypothetical protein		Unknown function	General	0	0	0	0	3931298	3932005	CDS	1	3	0	1	0	1	1	1							2.82433	0.0385626	1
CHIP6_3904	SPA3790	xerC	integrase/recombinase		DNA metabolism	DNA replication, recombination, and repair	0	0	0	0	3932002	3932904	CDS	1	3	0	1	1	1	0	1				-0.117094	0.647417		0.599432	0.161105
CHIP6_3906	SPA3792	uvrD	DNA helicase II		DNA metabolism	DNA replication, recombination, and repair	0	0	0	0	3933756	3935918	CDS	1	3	0	1	1	1	0	1				-2.26778	0.0273906	1
CHIP6_3907	SPA3793	corA	magnesium and cobalt transport protein		Transport and binding proteins	Cations and iron carrying compounds	0	0	0	0	3936390	3937340	CDS	1	3	0	1	0	1	1	1							-0.746851	0.360285
CHIP6_3920	SPA3806	metE	5-methyltetrahydropteroyltriglutamate- homocysteine methyltransferase		Amino acid biosynthesis	Aspartate family	0	0	0	0	3947981	3950245	CDS	1	2	0	0	1	1	0	1				3.24745	0.0334613	1
CHIP6_3925	SPA3811	ubiE	ubiquinone/menaquinone biosynthesis methyltransferase UbiE		Biosynthesis of cofactors, prosthetic groups, and carriers	Menaquinone and ubiquinone	0	0	0	0	3955510	3956265	CDS	1	3	0	1	0	1	1	1							1.45913	0.072912
CHIP6_3930	SPA3816	tatC	sec-independent protein translocase protein		Protein fate	Protein and peptide secretion and trafficking	0	0	0	0	3959532	3960311	CDS	1	3	0	1	1	1	0	1				2.13288	0.0270142	1
CHIP6_3937	SPA3822	fadA	small (beta) subunit of the fatty acid-oxidizing multienzyme complex		Fatty acid and phospholipid metabolism	Degradation	0	0	0	0	3966366	3967529	CDS	1	3	0	1	1	1	0	1				-0.381126	0.156075
CHIP6_3938	SPA3823	fadB	large (alpha) subunit of the fatty acid-oxidizing multienzyme complex		Fatty acid and phospholipid metabolism	Degradation	0	0	0	0	3967550	3969727	CDS	1	3	0	1	1	1	0	1				1.1944	0.172141		-0.650172	0.114872
CHIP6_3939	SPA3824	pepQ	proline dipeptidase		Protein fate	Degradation of proteins, peptides, and glycopeptides	0	0	0	0	3969917	3971248	CDS	1	3	0	1	1	1	0	1				-1.54149	0.087957
CHIP6_3940	SPA3825	yigZ	conserved hypothetical protein		Hypothetical proteins	Conserved	0	0	0	0	3971248	3971862	CDS	1	3	0	1	1	1	0	1
CHIP6_3946	SPA3837	yihE	conserved hypothetical protein		Unknown function	General	0	0	0	0	3981275	3982261	CDS	1	3	0	1	0	1	1	1							-0.00600465	0.984675
CHIP6_3947	SPA3838	dsbA	thiol:disulfide interchange protein		Protein fate	Protein folding and stabilization	0	0	0	0	3982278	3982901	CDS	1	3	0	1	1	1	0	1				0.620428	0.0594895
CHIP6_3954	SPA3846	glnG	Two-component system, response regulator		Central intermediary metabolism	Nitrogen metabolism	0	0	0	0	3990922	3992331	CDS	1	3	0	1	1	1	0	1
CHIP6_3955	SPA3847	glnL	Two-component system sensory histidine kinase		Amino acid biosynthesis	Glutamate family	0	0	0	0	3992340	3993389	CDS	1	3	0	1	1	1	0	1							-0.385258	0.348698
CHIP6_3961	SPA3854	-	hypothetical protein		Unclassified	Role category not yet assigned	0	0	0	0	4000164	4001039	CDS	1	3	0	1	1	1	0	1				2.19253	0.0489784	1
CHIP6_3963	SPA3856	-	hypothetical protein		Unclassified	Role category not yet assigned	0	0	0	0	4002070	4002918	CDS	1	2	0	0	0	1	1	1
CHIP6_3966	SPA3859	yihP	putative membrane permease		Transport and binding proteins	Carbohydrates, organic alcohols, and acids	0	0	0	0	4005302	4006684	CDS	1	3	0	1	1	1	0	1				-1.61227	0.02706	1
CHIP6_3967	SPA3860	yihQ	putative glycosyl hydrolase		Energy metabolism	Sugars	0	0	0	0	4006730	4008766	CDS	1	3	0	1	1	1	0	1				-1.7457	0.0263286	1
CHIP6_3971	SPA3863	yihT	putative aldolase		Energy metabolism	Biosynthesis and degradation of polysaccharides	0	0	0	0	4010928	4011806	CDS	1	3	0	1	1	1	0	1
CHIP6_3976	SPA3868	rbn	ribonuclease BN pseudogene		Pseudogene	Pseudogene	0	0	0	0	4015397	4016265	Pseudogene	1	3	0	1	1	1	0	1
CHIP6_3977	SPA3869	yihZ	conserved hypothetical protein		Protein synthesis	tRNA aminoacylation	0	0	0	0	4016262	4016699	CDS	1	3	0	1	1	1	0	1
CHIP6_3978	SPA3870	yiiD	putative acetyltransferase		Cell envelope	Other	0	0	0	0	4016696	4017685	CDS	1	3	0	1	1	1	0	1
CHIP6_3979	SPA3871	ygjM	conserved hypothetical protein		Unknown function	General	0	0	0	0	4017700	4018146	CDS	1	3	0	1	1	1	0	1				-0.392483	0.318461
CHIP6_3984	SPA3876	fdhE	FdhE protein		Unclassified	Role category not yet assigned	0	0	0	0	4020327	4021256	CDS	1	3	0	1	1	1	0	1				-0.585635	0.068269
CHIP6_3997	SPA3889	rhaA	L-rhamnose isomerase		Energy metabolism	Sugars	0	0	0	0	4034089	4035348	CDS	1	3	0	1	1	1	0	1
CHIP6_4000	SPA3892	rhaR	L-rhamnose operon transcriptional activator		Regulatory functions	Other	0	0	0	0	4038091	4038939	CDS	1	3	0	1	1	1	0	1				-0.718104	0.0789039
CHIP6_4001	SPA3893	rhaT	L rhamnose-proton symporter		Transport and binding proteins	Unknown substrate	0	0	0	0	4038936	4039970	CDS	1	2	0	0	1	1	0	1				1.73455	0.06765
CHIP6_4002	SPA3894	-	conserved hypothetical protein		Unknown function	General	0	0	0	0	4040601	4041272	CDS	1	2	0	0	1	1	0	1				3.26246	0.0237022	1
CHIP6_4004	SPA3896	-	possible membrane transport protein		Transport and binding proteins	Carbohydrates, organic alcohols, and acids	0	0	0	0	4042729	4043244	CDS	1	2	0	0	1	1	0	1				0.410718	0.164177
CHIP6_4013	SPA3905	pfkA	6-phosphofructokinase		Energy metabolism	Glycolysis/gluconeogenesis	0	0	0	0	4050367	4051329	CDS	1	3	0	1	1	1	0	1				-0.239142	0.515121
CHIP6_4028	SPA3920	yneA	putative ABC transport protein, solute-binding component		Transport and binding proteins	Unknown substrate	0	0	0	0	4065146	4066168	CDS	1	3	0	1	0	1	1	1							2.35604	0.0318257	1
CHIP6_4029	SPA3921	yneB	putative aldolase		Unclassified	Role category not yet assigned	0	0	0	0	4066197	4067072	CDS	1	3	0	1	0	1	1	1							1.28681	0.0627919
CHIP6_4034	SPA3926	yiiR	putative membrane protein pseudogene		Pseudogene	Pseudogene	0	0	0	0	4069888	4070315	Pseudogene	1	3	0	1	1	1	0	1
CHIP6_4038	SPA3930	glpF	glycerol uptake facilitator protein		Transport and binding proteins	Cations and iron carrying compounds	0	0	0	0	4073919	4074764	CDS	1	3	0	1	0	1	1	1							1.41041	0.0572982
CHIP6_4039	SPA3931	yiiU	conserved hypothetical protein		Unknown function	General	0	0	0	0	4075163	4075402	CDS	1	3	0	1	0	1	1	1
CHIP6_4041	SPA3933	menA	menaquinone biosynthetic protein		Biosynthesis of cofactors, prosthetic groups, and carriers	Menaquinone and ubiquinone	0	0	0	0	4076202	4077131	CDS	1	3	0	1	1	1	0	1				-0.637863	0.191249
CHIP6_4045	SPA3937	cytR	transcriptional repressor		Regulatory functions	Other	0	0	0	0	4080226	4081251	CDS	1	3	0	1	0	1	1	1							1.58161	0.0450144	1
CHIP6_4048	SPA3940	-	hypothetical protein		Cell envelope	Other	0	0	0	0	4084065	4084727	CDS	1	3	0	1	1	1	0	1				1.16523	0.0683119
CHIP6_4051	SPA3943	metB	cystathionine gamma-synthase		Amino acid biosynthesis	Aspartate family	0	0	0	0	4087756	4088916	CDS	1	3	0	1	1	1	0	1
CHIP6_4055	SPA3947	-	hypothetical protein		Purines, pyrimidines, nucleosides, and nucleotides	Other	0	0	0	0	4094820	4096376	CDS	1	2	0	0	1	1	0	1
CHIP6_4059	SPA3953	gldA	glycerol dehydrogenase		Unclassified	Role category not yet assigned	0	0	0	0	4104030	4105133	CDS	1	3	0	1	1	1	0	1				0.30897	0.162308
CHIP6_4069	SPA3957	ppc	phosphoenolpyruvate carboxylase		Energy metabolism	Other	0	0	0	0	4109003	4111654	CDS	1	3	0	1	1	1	0	1				3.31166	0.0667407		1.10091	0.0952709
CHIP6_4070	SPA3958	argE	acetylornithine deacetylase		Amino acid biosynthesis	Glutamate family	0	0	0	0	4112023	4113174	CDS	1	3	0	1	1	1	0	1				2.37534	0.0334945	1	-0.327192	0.309309
CHIP6_4072	SPA3960	argB	acetylglutamate kinase		Amino acid biosynthesis	Glutamate family	0	0	0	0	4114278	4115051	CDS	1	2	0	0	1	1	0	1
CHIP6_4084	SPA3979	-	hypothetical protein		Unknown function	NA	0	0	0	0	4133482	4133655	CDS	1	3	0	1	0	1	1	1							5.25095	0.0211313	1
CHIP6_4088	SPA3988	rplA	50S ribosomal subunit protein L1		Protein synthesis	Ribosomal proteins: synthesis and modification	0	0	0	0	4137166	4137870	CDS	1	3	1	1	0	1	0	1	7.34813	0.00320571	1
CHIP6_4091	SPA3991	rpoB	DNA-directed RNA polymerase, beta-subunit		Transcription	DNA-dependent RNA polymerase	0	0	0	0	4139533	4143561	CDS	1	3	0	1	1	1	0	1				0.217978	0.216971
CHIP6_4098	SPA3997	thiG	thiamine biosynthesis protein		Biosynthesis of cofactors, prosthetic groups, and carriers	Thiamine	0	0	0	0	4150458	4151228	CDS	1	2	0	1	1	0	0	1				4.39388	0.0300667	1
CHIP6_4109	SPA4007	hupA	histone like DNA-binding protein HU-alpha (NS2) (HU-2)		DNA metabolism	DNA replication, recombination, and repair	0	0	0	0	4159015	4159287	CDS	1	1	0	1	0	0	1	0							7.85252	0.0392	1
CHIP6_4111	SPA4009	zraP	possible exported protein		Unknown function	General	0	0	0	0	4160033	4160488	CDS	1	3	0	1	1	1	0	1
CHIP6_4112	SPA4010	hydH	two-component system sensor protein		Regulatory functions	Other	0	0	0	0	4160742	4162139	CDS	1	3	0	1	1	1	0	1				-2.31774	0.0235597	1
CHIP6_4113	SPA4011	hydG	transcriptional regulatory protein		Regulatory functions	Other	0	0	0	0	4162145	4163470	CDS	1	3	0	1	1	1	0	1				-3.116	0.0259257	1
CHIP6_4115	SPA4013	purH	phosphoribosylaminoimidazolecarboxamide formyltransferase and IMP cyclohydrolase (bifunctional enzyme)		Purines, pyrimidines, nucleosides, and nucleotides	Purine ribonucleotide biosynthesis	0	0	0	0	4164768	4166357	CDS	1	3	0	1	1	1	0	1				-1.53524	0.0379516	1
CHIP6_4119	SPA4022	aceA	isocitrate lyase		Energy metabolism	TCA cycle	0	0	0	0	4175754	4177058	CDS	1	3	0	1	1	1	0	1				-0.111247	0.62166
CHIP6_4123	SPA4026	metH	B12-dependent homocysteine-N5-methyltetrahydrofolate transmethylase		Amino acid biosynthesis	Aspartate family	0	0	0	0	4180422	4184105	CDS	1	3	0	1	1	1	0	1				-0.535498	0.116551
CHIP6_4124	SPA4027	yjbB	putative membrane protein		Transport and binding proteins	Unknown substrate	0	0	0	0	4184372	4186003	CDS	1	3	0	1	1	1	0	1
CHIP6_4884	SPA4036	-	putative membrane protein		Cell envelope	Other	0	0	0	0	4191251	4192729	CDS	1	3	0	1	1	1	0	1				1.00759	0.0463688	1
CHIP6_4155	SPA4037	lysC	lysine-sensitive aspartokinase III		Amino acid biosynthesis	Aspartate family	0	0	0	0	4193239	4194588	CDS	1	3	0	1	1	1	0	1
CHIP6_4161	SPA4043	yjbA	putative membrane protein		Unclassified	Role category not yet assigned	0	0	0	0	4200943	4201353	CDS	1	3	0	1	1	1	0	1				-0.943568	0.0456857
CHIP6_4162	SPA4044	malG	maltose transport inner membrane protein		Transport and binding proteins	Unknown substrate	0	0	0	0	4201519	4202409	CDS	1	3	0	1	1	1	0	1
CHIP6_4164	SPA4046	malE	periplasmic maltose-binding protein		Transport and binding proteins	Other	0	0	0	0	4204100	4205290	CDS	1	3	0	1	1	1	0	1				-0.94567	0.0590294
CHIP6_4166	SPA4048	lamB	maltoporin precursor		Transport and binding proteins	Carbohydrates, organic alcohols, and acids	0	0	0	0	4206850	4208208	CDS	1	3	0	1	0	1	1	1							0.254141	0.172872
CHIP6_4169	SPA4051	ubiA	4-hydroxybenzoate octaprenyl transferase		Biosynthesis of cofactors, prosthetic groups, and carriers	Menaquinone and ubiquinone	0	0	0	0	4209981	4210853	CDS	1	3	0	1	1	1	0	1				-2.06068	0.025119	1
CHIP6_4172	SPA4054	lexA	LexA repressor		DNA metabolism	DNA replication, recombination, and repair	0	0	0	0	4214020	4214628	CDS	1	3	0	1	1	1	0	1
CHIP6_4173	SPA4055	dinF	putative DNA-damage-inducible membrane protein		Unknown function	General	0	0	0	0	4214807	4216132	CDS	1	3	0	1	0	1	1	1							3.30215	0.0670526
CHIP6_4179	SPA4060	yjbN	conserved hypothetical protein		Protein synthesis	tRNA and rRNA base modification	0	0	0	0	4218732	4219730	CDS	1	3	0	1	1	1	0	1				0.00945888	0.946243
CHIP6_4185	SPA4066	aphA	class B acid phosphatase precursor		Central intermediary metabolism	Other	0	0	0	0	4225455	4226168	CDS	1	3	0	1	1	1	0	1
CHIP6_4205	SPA4086	yjcE	putative sodium/hydrogen exchanger family protein		Transport and binding proteins	Cations and iron carrying compounds	0	0	0	0	4259524	4261215	CDS	1	3	0	1	1	1	0	1
CHIP6_4208	SPA4089	-	putative membrane protein		Cell envelope	Other	0	0	0	0	4262704	4263393	CDS	1	2	0	0	1	1	0	1				2.73263	0.107883
CHIP6_4210	SPA4091	yjcH	putative membrane protein pseudogene		Pseudogene	Pseudogene	0	0	0	0	4265078	4265388	Pseudogene	1	2	0	0	0	1	1	1				2.25854	0.071568		3.69313	0.0185684	1
CHIP6_4219	SPA4101	gltP	proton glutamate symport protein		Amino acid biosynthesis	Glutamate family	0	0	0	0	4274940	4276250	CDS	1	3	0	1	1	1	0	1
CHIP6_4237	SPA4119	dcuB	anaerobic C4-dicarboxylate transporter		Transport and binding proteins	Carbohydrates, organic alcohols, and acids	0	0	0	0	4299040	4300380	CDS	1	3	0	1	1	1	0	1
CHIP6_4257	SPA4138	yjdC	putative transcriptional regulator		Regulatory functions	Other	0	0	0	0	4316509	4317084	CDS	1	3	0	1	1	1	0	1				-0.633561	0.0383994		-1.07772	0.141316
CHIP6_4260	SPA4141	dcuA	anaerobic C4-dicarboxylate transporter		Transport and binding proteins	Carbohydrates, organic alcohols, and acids	0	0	0	0	4319268	4320569	CDS	1	3	0	1	1	1	0	1				-3.10865	0.0314651	1
CHIP6_4262	SPA4142	aspA	aspartate ammonia-lyase		Energy metabolism	Amino acids and amines	0	0	0	1	4320684	4322120	CDS	1	3	0	1	1	1	0	1				-1.91621	0.0476997	1
CHIP6_4261	SPA4142	aspA	aspartate ammonia-lyase		Energy metabolism	Amino acids and amines	0	0	0	1	4320684	4322120	CDS	1	3	0	1	1	1	0	1
CHIP6_4267	SPA4148	yjeI	putative membrane protein		Cell envelope	Other	0	0	0	0	4326722	4327093	CDS	1	3	0	1	0	1	1	1							0.0915022	0.66696
CHIP6_4273	SPA4154	ecnR	transcriptional regulatory protein		Regulatory functions	Other	0	0	0	0	4330396	4330983	CDS	1	3	0	1	0	1	1	1							3.35734	0.0283111	1
CHIP6_4274	SPA4155	sugE	SugE protein		Cellular processes	Toxin production and resistance	0	0	0	0	4331239	4331556	CDS	1	3	0	1	1	1	0	1
CHIP6_4275	SPA4156	blc	putative lipoprotein		Cell envelope	Other	0	0	0	0	4331573	4332106	CDS	1	3	0	1	1	1	0	1				0.826065	0.149759
CHIP6_4277	SPA4158	frdC	fumarate reductase complex subunit C; membrane anchor polypeptide		Energy metabolism	Aerobic	0	0	0	0	4332588	4332983	CDS	1	3	1	1	0	1	0	1	4.76595	0.00283333	1				2.7201	0.163049
CHIP6_4285	SPA4166	yjeQ	putative membrane protein		Unknown function	General	0	0	0	0	4343466	4344542	CDS	1	3	0	1	1	1	0	1
CHIP6_4286	SPA4167	orn	oligoribonuclease		Transcription	Degradation of RNA	0	0	0	0	4344625	4345170	CDS	1	3	0	1	1	1	0	1							0.856867	0.256854
CHIP6_4290	SPA4174	yjeE	conserved hypothetical protein		Hypothetical proteins	Conserved	0	0	0	0	4349714	4350175	CDS	1	3	0	1	0	1	1	1							-0.00493642	0.966553
CHIP6_4291	SPA4175	amiB	N-acetylmuramoyl-L-alanine amidase		Cell envelope	Biosynthesis and degradation of murein sacculus and peptidoglycan	0	0	0	0	4350192	4351514	CDS	1	3	0	1	1	1	0	1				1.9395	0.0503687		0.620413	0.158029
CHIP6_4293	SPA4177	miaA	tRNA delta-2-isopentenylpyrophosphate (IPP) transferase		Protein synthesis	tRNA and rRNA base modification	0	0	0	0	4353418	4354323	CDS	1	3	0	1	0	1	1	1							1.11823	0.04051	1
CHIP6_4294	SPA4178	hfQ	host factor-I protein		Transcription	Transcription factors	0	0	0	0	4354406	4354714	CDS	1	2	0	1	0	1	1	0							7.39241	0.021	1
CHIP6_4297	SPA4180	hflK	HflK protein		Amino acid biosynthesis	Aromatic amino acid family	0	0	0	1	4356281	4357540	CDS	1	3	0	1	1	1	0	1				-0.320922	0.19393
CHIP6_4296	SPA4180	hflK	HflK protein		Amino acid biosynthesis	Aromatic amino acid family	0	0	0	1	4356281	4357540	CDS	1	3	0	1	1	1	0	1				-1.32027	0.109675
CHIP6_4302	SPA4185	rnr	ribonuclease R		Transcription	Degradation of RNA	0	0	0	0	4360894	4363332	CDS	1	3	0	1	1	1	0	1				-1.03609	0.0577044
CHIP6_4303	SPA4186	yjfH	probable tRNA/rRNA methyltransferase		Protein synthesis	tRNA and rRNA base modification	0	0	0	0	4363423	4364154	CDS	1	3	0	1	1	1	0	1				0.737242	0.0851527
CHIP6_4320	SPA4203	sgaH	putative hexulose-6-phosphate synthase		Energy metabolism	Fermentation	0	0	0	0	4376469	4377119	CDS	1	2	0	0	1	1	0	1
CHIP6_4321	SPA4204	sgaU	conserved hypothetical protein		Energy metabolism	Sugars	0	0	0	0	4377129	4377983	CDS	1	2	0	0	1	1	0	1				0.23362	0.441505
CHIP6_4322	SPA4205	sgaE	probable class II aldolase		Energy metabolism	Sugars	0	0	0	0	4377983	4378669	CDS	1	3	0	1	1	1	0	1
CHIP6_4323	SPA4206	yjfY	conserved hypothetical protein		Cell envelope	Other	0	0	0	0	4378798	4379073	CDS	1	3	0	1	0	1	1	1							3.36912	0.0769574
CHIP6_4335	SPA4220	ytfG	conserved hypothetical protein		Central intermediary metabolism	Other	0	0	0	0	4390039	4390887	CDS	1	2	0	0	1	1	0	1
CHIP6_4343	SPA4229	ytfM	putative exported protein		Unknown function	General	0	0	0	0	4398632	4400362	CDS	1	3	0	1	1	1	0	1				-1.72561	0.0309743	1
CHIP6_4345	SPA4231	ytfP	conserved hypothetical protein		Unknown function	General	0	0	0	0	4404141	4404485	CDS	1	3	0	1	0	1	1	1							4.84555	0.0355458	1
CHIP6_4348	SPA4234	ppa	inorganic pyrophosphatase		Central intermediary metabolism	Phosphorus compounds	0	0	0	0	4407317	4407847	CDS	1	3	0	1	0	1	1	1							4.40816	0.0449321	1
CHIP6_4368	SPA4239	cybC	soluble cytochrome b562		Energy metabolism	Electron transport	0	0	0	0	4413254	4413640	CDS	1	3	0	1	1	1	0	1				-1.47837	0.0435197	1
CHIP6_4373	SPA4244	-	putative membrane protein		Cell envelope	Other	0	0	0	0	4415742	4416386	CDS	1	2	0	0	1	1	0	1				0.381242	0.338878
CHIP6_4377	SPA4248	-	putative BglB-family transcriptional antiterminator		Regulatory functions	Other	0	0	0	0	4419374	4421347	CDS	1	2	0	0	1	1	0	1
CHIP6_4380	SPA4251	nrdG	anaerobic ribonucleoside-triphosphate reductase activating protein		Purines, pyrimidines, nucleosides, and nucleotides	2'-Deoxyribonucleotide metabolism	0	0	0	0	4421945	4422409	CDS	1	3	0	1	1	1	0	1				2.17201	0.0777762
CHIP6_4381	SPA4252	nrdD	anaerobic ribonucleoside-triphosphate reductase		Purines, pyrimidines, nucleosides, and nucleotides	2'-Deoxyribonucleotide metabolism	0	0	0	0	4422626	4424764	CDS	1	3	0	1	1	1	0	1	1.75531	0.0440391	1	-2.86439	0.0341297	1
CHIP6_4384	SPA4256	treR	trehalose operon repressor		Regulatory functions	DNA interactions	0	0	0	0	4428431	4429378	CDS	1	3	0	1	1	1	0	1
CHIP6_4388	SPA4260	pyrI	aspartate carbamoyltransferase regulatory subunit		Purines, pyrimidines, nucleosides, and nucleotides	Pyrimidine ribonucleotide biosynthesis	0	0	0	0	4433570	4434031	CDS	1	3	0	1	0	1	1	1							4.40175	0.0659809
CHIP6_4395	SPA4267	-	arginine deiminase		Energy metabolism	Amino acids and amines	0	0	0	0	4439397	4440617	CDS	1	3	0	1	1	1	0	1				-0.97923	0.0325464
CHIP6_4398	SPA4270	yjgD	conserved hypothetical protein		Unknown function	General	0	0	0	0	4442989	4443405	CDS	1	3	0	1	0	1	1	1							3.35466	0.0201026	1
CHIP6_4401	SPA4274	yjgM	putative acetyltransferase		Unknown function	General	0	0	0	0	4445059	4445574	CDS	1	2	0	0	0	1	1	1							-0.0146858	0.968618
CHIP6_4402	SPA4275	yjgN	putative innner membrane protein		Unclassified	Role category not yet assigned	0	0	0	0	4445757	4446944	CDS	1	3	0	1	0	1	1	1
CHIP6_4403	SPA4276	valS	valyl-tRNA synthetase		Protein synthesis	tRNA aminoacylation	0	0	0	0	4447086	4449941	CDS	1	3	0	1	1	1	0	1
CHIP6_4404	SPA4277	holC	DNA polymerase III, chi subunit		DNA metabolism	DNA replication, recombination, and repair	0	0	0	0	4449941	4450423	CDS	1	3	0	1	1	1	0	1				3.17825	0.0280351	1
CHIP6_4405	SPA4278	pepA	cytosol aminopeptidase		Protein fate	Degradation of proteins, peptides, and glycopeptides	0	0	0	0	4450521	4452032	CDS	1	3	0	1	1	1	0	1
CHIP6_4407	SPA4279	yjgP	putative inner membrane protein		Unknown function	General	0	0	0	0	4452427	4453527	CDS	1	3	0	1	1	1	0	1
CHIP7_5533	SPA4301	-	-	10	Unknown function	NA	0	0	0	0	4471027	4471185	CDS	1	3	0	1	0	1	1	1							4.10343	0.0274553	1
CHIP7_5472	SPA4304	sefR	fimbrial regulator	10	Unknown function	NA	0	0	0	0	4476999	4477643	CDS	1	3	1	1	0	1	0	1	5.07731	0.00279104	1
CHIP6_5009	SPA4308	pefI	pefI protein pseudogene	10	Pseudogene	Pseudogene	0	0	0	0	4478392	4478601	Pseudogene	1	3	0	1	1	1	0	1
CHIP6_5010	SPA4309	-	putative GerE-family regulatory protein	10	Regulatory functions	Other	0	0	0	0	4478586	4478936	CDS	1	2	0	1	1	0	0	1
CHIP6_5013	SPA4315	-	conserved hypothetical protein	10	Hypothetical proteins	Conserved	0	0	0	0	4488666	4491965	CDS	1	3	0	1	0	1	1	1							-0.135165	0.686922
CHIP6_5015	SPA4317	-	hypothetical protein		Hypothetical proteins	Conserved	0	0	0	0	4492546	4493421	CDS	1	3	0	1	0	1	1	1							0.729184	0.117148
CHIP6_4427	SPA4320	yjhP	conserved hypothetical protein		Unclassified	Role category not yet assigned	0	0	0	0	4495028	4496653	CDS	1	3	0	1	0	1	1	1							1.36575	0.0541673
CHIP6_4429	SPA4322	-	hypothetical protein		Unknown function	General	0	0	0	0	4497410	4498018	CDS	1	3	0	1	1	1	0	1				-3.04366	0.0243148	1
CHIP6_4434	SPA4326	uxuR	uxu operon transcriptional regulator		Regulatory functions	Other	0	0	0	0	4501003	4501776	CDS	1	3	0	1	1	1	0	1				-1.04673	0.0325986	1
CHIP6_4438	SPA4330	-	probable aspartate racemase		Amino acid biosynthesis	Aspartate family	0	0	0	0	4504277	4505011	CDS	1	3	0	1	1	1	0	1
CHIP6_4439	SPA4331	yjiE	probable transcriptional activator		Regulatory functions	Other	0	0	0	0	4505017	4505925	CDS	1	3	0	1	1	1	0	1
CHIP6_4443	SPA4336	yjiJ	putative membrane protein		Transport and binding proteins	Carbohydrates, organic alcohols, and acids	0	0	0	0	4509229	4510413	CDS	1	3	0	1	1	1	0	1				-1.27786	0.148737
CHIP6_4453	SPA4346	0	0		DNA metabolism	Restriction/modification	0	0	0	1	4520792	4520891	Partial CDS	1	1	1	1	0	0	0	0
CHIP6_4454	SPA4347	hsdR	subunit R of type I restriction-modification system		DNA metabolism	Degradation of DNA	0	0	0	1	4521135	4524644	CDS	1	3	0	1	1	1	0	1
CHIP6_4458	SPA4351	yjiA	conserved hypothetical protein		Unknown function	General	0	0	0	0	4526660	4527616	CDS	1	3	0	1	1	1	0	1				0.359059	0.321897
CHIP6_4476	SPA4362	bglJ	conserved hypothetical regulatory protein		Regulatory functions	Other	0	0	0	0	4539423	4540046	CDS	1	2	0	0	1	1	0	1
CHIP6_4482	SPA4371	holD	DNA polymerase III, psi subunit		Unknown function	NA	0	0	0	0	4544838	4545275	CDS	1	3	0	1	1	1	0	1				1.00483	0.0804352
CHIP6_4492	SPA4381	deoC	deoxyribose-phosphate aldolase		Purines, pyrimidines, nucleosides, and nucleotides	Other	0	0	0	0	4553982	4554779	CDS	1	3	0	1	1	1	0	1
CHIP6_4494	SPA4383	deoB	phosphopentomutase		Purines, pyrimidines, nucleosides, and nucleotides	Other	0	0	0	0	4556280	4557503	CDS	1	3	0	1	1	1	0	1				0.828116	0.0902
CHIP6_4495	SPA4384	deoD	purine nucleoside phosphorylase		Purines, pyrimidines, nucleosides, and nucleotides	Salvage of nucleosides and nucleotides	0	0	0	0	4557713	4558432	CDS	1	3	0	1	1	1	0	1				0.217967	0.648977
CHIP6_4501	SPA4386	lplA	lipoate-protein ligase A		Protein fate	Protein modification and repair	0	0	0	0	4559215	4560231	CDS	1	3	0	1	1	1	0	1				0.905495	0.0700191
CHIP6_4502	SPA4387	smp	putative membrane protein		Unclassified	Role category not yet assigned	0	0	0	0	4560265	4560909	CDS	1	3	0	1	1	1	0	1				3.27212	0.121827		1.28198	0.192034
CHIP6_4503	SPA4388	serB	putative phosphoserine phosphatase		Amino acid biosynthesis	Serine family	0	0	0	0	4561026	4561994	CDS	1	2	0	0	0	1	1	1
CHIP6_4510	SPA4395	gpmB	probable phosphoglycerate mutase 2		Energy metabolism	Glycolysis/gluconeogenesis	0	0	0	0	4569824	4570471	CDS	1	3	0	1	1	1	0	1							0.0726516	0.795293
CHIP6_4513	SPA4398	creB	putative two-component response regulator		Regulatory functions	Other	0	0	0	0	4572035	4572724	CDS	1	2	0	0	1	1	0	1
CHIP6_4522	SPA4407	-	putative secreted protein pseudogene		Pseudogene	Pseudogene	0	0	0	0	4582401	4582900	Pseudogene	1	3	0	1	1	1	0	1				1.87023	0.0332316	1
CHIP6_4523	SPA4408	arcA	global response regulator		Regulatory functions	Other	0	0	0	0	4583167	4583883	CDS	1	3	0	1	0	1	1	1							2.66923	0.0216	1
